# Supplementary material for: Hyperactivity of indirect pathway-projecting spiny projection neurons promotes compulsive behavior
Source: Nat Commun. 2024 May 24;15:4434. doi: 10.1038/s41467-024-48331-z (PMC11126597; doi:10.1038/s41467-024-48331-z)
Supplement: Supplementary file 4 — Supplementary Data 1 [file 41467_2024_48331_MOESM4_ESM.xlsx]

## Sheet: Figure 1e, hsyn
Geno	Precision	Recall	Accuracy	F1 score	True Pos	False Pos	False Neg	True Neg
0	0.781818	0.68254	0.973356	0.728814	43	12	20	1126
0	0.8	0.230769	0.964226	0.358209	12	3	40	1147
0	0.72549	0.536232	0.96173	0.616667	37	14	32	1119
0	0.793103	0.255556	0.939469	0.386555	23	6	67	1110
0	0.672	0.815534	0.950249	0.736842	84	41	19	1062
0	0.725	0.637363	0.954243	0.678363	58	22	33	1089
0	0.771429	0.642857	0.980849	0.701299	27	8	15	1151
0	0.870968	0.794118	0.972705	0.830769	81	12	21	1095
1	0.893536	0.783333	0.922565	0.834813	235	28	65	873
1	0.783883	0.789668	0.903894	0.786765	214	59	57	877
1	0.963211	0.902821	0.965058	0.932039	288	11	31	872
1	0.727273	0.510638	0.973466	0.6	24	9	23	1150
1	0.802083	0.762376	0.964197	0.781726	77	19	24	1081
1	0.859259	0.822695	0.963425	0.84058	116	19	25	1043
1	0.882353	0.725806	0.980929	0.79646	45	6	17	1138
1	0.88	0.768254	0.912179	0.820339	242	33	73	859
1	0.939227	0.794393	0.95447	0.860759	170	11	44	983
1	0.793478	0.848837	0.973444	0.820225	73	19	13	1100
1	0.786885	0.780488	0.956486	0.783673	96	26	27	1069

## Sheet: Figure 1e, hsyn shuffled
Geno	Precision	Recall	Accuracy	F1 score	True Pos	False Pos	False Neg	True Neg
0	0.444444	0.0631579	0.678601	0.110599	24	30	356	791
0	0.266667	0.0123077	0.723794	0.0235294	4	11	321	866
0	0.36	0.0467532	0.668053	0.0827586	18	32	367	785
0	0.448276	0.0442177	0.753731	0.0804954	13	16	281	896
0	0.544	0.14561	0.621891	0.22973	68	57	399	682
0	0.375	0.0668151	0.609817	0.113422	30	50	419	703
0	0.485714	0.0636704	0.776853	0.112583	17	18	250	916
0	0.462366	0.0940919	0.616212	0.156364	43	50	414	702
1	0.456274	0.210896	0.507077	0.288462	120	143	449	489
1	0.399267	0.214145	0.532726	0.278772	109	164	400	534
1	0.262222	0.10034	0.421797	0.145141	59	166	529	448
1	0.454545	0.0365854	0.657546	0.0677201	15	18	395	778
1	0.410526	0.0890411	0.621149	0.146341	39	56	399	707
1	0.407407	0.107632	0.554447	0.170279	55	80	456	612
1	0.326923	0.0454545	0.674959	0.0798122	17	35	357	797
1	0.436364	0.188976	0.444905	0.263736	120	155	515	417
1	0.480663	0.163227	0.55298	0.243697	87	94	446	581
1	0.336957	0.0658174	0.584232	0.110124	31	61	440	673
1	0.377049	0.10245	0.606732	0.161121	46	76	403	693

## Sheet: Figure 2g,h, D1-Cre
Geno	Precision	Recall	Accuracy	F1 score	True Pos	False Pos	False Neg	True Neg
0	0.8	0.778523	0.948376	0.789116	116	29	33	1023
0	0.865385	0.56962	0.96589	0.687023	45	7	34	1116
0	0.805031	0.771084	0.942548	0.787692	128	31	38	1004
0	0.848101	0.736264	0.970025	0.788235	67	12	24	1098
0	0.896552	0.448276	0.941715	0.597701	52	6	64	1079
0	0.858491	0.866667	0.975894	0.862559	91	15	14	1083
0	0.891304	0.577465	0.970906	0.700855	41	5	30	1127
0	0.891892	0.75	0.975104	0.814815	66	8	22	1109
1	0.912621	0.87037	0.942643	0.890995	282	27	42	852
1	0.779359	0.874251	0.844296	0.824083	438	124	63	576
1	0.931655	0.922803	0.898587	0.927208	777	57	65	304
1	0.615385	0.421053	0.960133	0.5	24	15	33	1132
1	0.819861	0.889724	0.899007	0.853365	355	78	44	731
1	0.90708	0.840164	0.950207	0.87234	205	21	39	940

## Sheet: Figure 2g,h, D1-Cre shuffled
Geno	Precision	Recall	Accuracy	F1 score	True Pos	False Pos	False Neg	True Neg
0	0.42069	0.123482	0.569525	0.190923	61	84	433	623
0	0.532934	0.151877	0.598464	0.236388	89	78	497	768
0	0.396226	0.14	0.597835	0.206897	63	96	387	655
0	0.291139	0.0603675	0.655287	0.1	23	56	358	764
0	0.413793	0.0454545	0.55204	0.0819113	24	34	504	639
0	0.386792	0.0811881	0.560266	0.134206	41	65	464	633
0	0.456522	0.0522388	0.66251	0.09375	21	25	381	776
0	0.310811	0.0529954	0.616598	0.0905512	23	51	411	720
1	0.416129	0.257485	0.540316	0.318126	129	181	372	521
1	0.316726	0.380342	0.438801	0.345631	178	384	290	349
1	0.365169	0.271967	0.284289	0.311751	195	339	522	147
1	0.410256	0.0431267	0.686047	0.0780488	16	23	355	810
1	0.353562	0.2643	0.488411	0.302483	134	245	373	456
1	0.460177	0.198095	0.549378	0.276964	104	122	421	558

## Sheet: Figure 3g,h, A2a-Cre
Geno	Precision	Recall	Accuracy	F1 score	True Pos	False Pos	False Neg	True Neg
0	0.822222	0.74	0.982573	0.778947	37	8	13	1147
0	0.797297	0.75641	0.971737	0.776316	59	15	19	1110
0	0.842593	0.771186	0.963576	0.80531	91	17	27	1073
0	0.891892	0.485294	0.967635	0.628571	33	4	35	1133
0	0.608696	0.583333	0.98418	0.595745	14	9	10	1168
0	0.821429	0.547619	0.98005	0.657143	23	5	19	1156
0	0.788991	0.421569	0.882988	0.549521	86	23	118	978
1	0.824742	0.8	0.969244	0.812183	80	17	20	1086
1	0.846154	0.632184	0.965029	0.723684	55	10	32	1104
1	0.914286	0.834783	0.97684	0.872727	96	9	19	1085
1	0.849057	0.714286	0.978441	0.775862	45	8	18	1135
1	0.868421	0.75	0.9867	0.804878	33	5	11	1154
1	0.831325	0.758242	0.970174	0.793103	69	14	22	1102
1	0.897436	0.856269	0.932536	0.876369	280	32	47	812
1	0.9642	0.930876	0.962779	0.947245	404	15	30	760

## Sheet: Figure 3g,h, A2a-Cre shuffled
Geno	Precision	Recall	Accuracy	F1 score	True Pos	False Pos	False Neg	True Neg
0	0.714286	0.0706215	0.716318	0.128535	25	10	329	831
0	0.293333	0.0514019	0.618454	0.0874751	22	53	406	722
0	0.361111	0.081761	0.580298	0.133333	39	69	438	662
0	0.297297	0.0306407	0.689627	0.0555556	11	26	348	820
0	0.521739	0.0257511	0.612823	0.0490798	12	11	454	724
0	0.636364	0.0864198	0.670886	0.152174	35	20	370	760
0	0.385321	0.0963303	0.617427	0.154128	42	67	394	702
1	0.371134	0.0787746	0.599335	0.129964	36	61	421	685
1	0.338462	0.0502283	0.617818	0.0874751	22	43	416	720
1	0.428571	0.0844278	0.546733	0.141066	45	60	488	616
1	0.207547	0.030303	0.6733	0.0528846	11	42	352	801
1	0.486486	0.0381356	0.606816	0.0707269	18	19	454	712
1	0.349398	0.0656109	0.61309	0.110476	29	54	413	711
1	0.391026	0.265795	0.549957	0.316472	122	190	337	522
1	0.341289	0.291242	0.483871	0.314286	143	276	348	442

## Sheet: Figure 5f,g, Retro-GPe
Session	Precision	Recall	Accuracy	F1 score	True Pos	False Pos	False Neg	True Neg
Baseline	0.695238	0.708738	0.847416	0.701923	219	96	90	814
Baseline	0.843972	0.767742	0.905074	0.804054	238	44	72	868
Baseline	0.752212	0.696721	0.785479	0.723404	340	112	148	612
Baseline	0.804878	0.55618	0.915087	0.657807	99	24	79	1011
Baseline	0.682731	0.409639	0.732231	0.512048	170	79	245	716
Baseline	0.88764	0.91224	0.927092	0.899772	395	50	38	724
4 week FLX	0.8125	0.58427	0.959437	0.679739	52	12	37	1107
4 week FLX	1	0.0597015	0.947977	0.112676	4	0	63	1144
4 week FLX	0.427907	0.686567	0.88189	0.527221	92	123	42	956
4 week FLX	0.823529	0.202899	0.951827	0.325581	14	3	55	1132
4 week FLX	0.607143	0.113586	0.642027	0.19137	51	33	398	722
4 week FLX	0.544828	0.57385	0.689111	0.558962	237	198	176	592
2 week washout	0.774436	0.686667	0.936521	0.727915	103	30	47	1033
2 week washout	0.666667	0.875	0.992593	0.756757	14	7	2	1192
2 week washout	0.72973	0.623762	0.848933	0.672598	189	70	114	845
2 week washout	0.77907	0.62037	0.950577	0.690722	67	19	41	1087
2 week washout	0.597101	0.555256	0.748344	0.575419	206	139	165	698
2 week washout	0.77429	0.766272	0.743993	0.77026	518	151	158	380
