# Supplementary material for: Hyperactivity of indirect pathway-projecting spiny projection neurons promotes compulsive behavior
Source: Nat Commun. 2024 May 24;15:4434. doi: 10.1038/s41467-024-48331-z (PMC11126597; doi:10.1038/s41467-024-48331-z)
Supplement: Supplementary file 10 — Source Data [file 41467_2024_48331_MOESM10_ESM.xlsx]

## Sheet: Fig.1c
c
Time spent grooming (s)		Grooming bouts
WT	KO	WT	KO
106.662	636.198	29	132
31.8961	524.612	12	75
95.0886	522.812	47	94
56.1683	582.056	16	32
244.77	222.998	28	35
161.693	189.334	51	40
68.9445	262.839	20	53
186.987	103.966	28	27
	538.356		86
	361.889		51
	181.995		36
	232.319		51

## Sheet: Fig.1e
e (right)
F1 score Grooming		F1 score Shuffled
WT	KO	WT	KO
0.728814	0.834813	0.110599	0.288462
0.358209	0.786765	0.023529	0.278772
0.616667	0.932039	0.082759	0.145141
0.386555	0.6	0.080495	0.06772
0.736842	0.781726	0.22973	0.146341
0.678363	0.84058	0.113422	0.170279
0.701299	0.79646	0.112583	0.079812
0.830769	0.820339	0.156364	0.263736
	0.860759		0.243697
	0.820225		0.110124
	0.783673		0.161121

## Sheet: Fig.1f
WT
Cell number	-3	-2.9	-2.8	-2.7	-2.6	-2.5	-2.4	-2.3	-2.2	-2.1	-2	-1.9	-1.8	-1.7	-1.6	-1.5	-1.4	-1.3	-1.2	-1.1	-1	-0.9	-0.8	-0.7	-0.6	-0.5	-0.4	-0.3	-0.2	-0.1	0	0.1	0.2	0.3	0.4	0.5	0.6	0.7	0.8	0.9	1	1.1	1.2	1.3	1.4	1.5	1.6	1.7	1.8
1	-0.121279	0.127625	0.191692	0.164959	0.139681	0.0862162	0.0532461	0.047859	-0.00819287	-0.00228107	-0.035597	-0.0523004	-0.0611857	-0.0481359	-0.0628817	-0.0467006	-0.0526217	-0.0887583	-0.0907161	-0.119886	-0.116351	-0.113753	-0.122163	-0.129588	-0.12134	-0.122061	-0.12885	-0.151946	-0.141694	-0.12975	-0.116501	-0.117348	-0.148096	-0.166072	-0.147453	-0.192726	-0.168906	-0.175264	-0.194062	-0.168057	-0.182145	-0.154308	-0.115393	-0.163012	-0.148712	-0.193383	-0.211657	-0.206373	-0.19252
2	0.33412	0.312939	0.299597	0.311512	0.310465	0.276842	0.272802	0.24588	0.244083	0.204115	0.168069	0.144788	0.13101	0.127365	0.0994269	0.0728569	0.0565668	0.05916	0.0307088	0.0496756	0.072537	0.0676302	0.0724916	0.0409272	-0.00237655	-0.0243307	-0.0394984	-0.0718626	-0.0690205	-0.0785469	-0.0686046	-0.0533957	-0.0589523	-0.0584403	-0.0233148	0.0226851	0.0293766	-0.0174712	-0.0135393	-0.0432821	-0.0733546	-0.0608502	-0.0760278	-0.0825751	-0.0865211	-0.0863544	-0.0755919	-0.108034	-0.127717
3	0.441591	0.401234	0.42041	0.346675	0.378888	0.368447	0.275871	0.273312	0.230271	0.181333	0.148415	0.163441	0.121509	0.150029	0.128347	0.0630423	0.0295404	0.00745097	0.00513747	0.0106497	-0.0322156	-0.0112318	-0.0288686	0.0180106	-0.0116101	-0.0343154	-0.021593	-0.0472616	-0.0545887	-0.0475129	-0.0475646	-0.106187	-0.124443	-0.119265	-0.154045	-0.145977	-0.120827	-0.168186	-0.136445	-0.160596	-0.156075	-0.115985	-0.127856	-0.139044	-0.126831	-0.153342	-0.135521	-0.142644	-0.151913
4	0.770766	0.823937	0.809486	0.735788	0.709259	0.658167	0.629608	0.583623	0.539318	0.477792	0.463077	0.408028	0.364732	0.339445	0.317726	0.281725	0.247963	0.222481	0.205881	0.156101	0.140468	0.109448	0.0879147	0.084216	0.0409333	0.00525051	0.0315272	0.00589161	0.016234	-0.0250914	-0.00260915	-0.0190214	-0.0483747	-0.0929011	-0.116251	-0.12568	-0.144317	-0.173191	-0.171335	-0.157175	-0.174099	-0.19338	-0.198307	-0.191558	-0.168231	-0.0575149	0.0302909	0.0583237	0.0191052
5	0.314462	0.281195	0.249744	0.232321	0.245103	0.294677	0.237129	0.208058	0.18475	0.165984	0.146829	0.111992	0.092996	0.0691266	0.0557776	0.0359516	0.0198814	-0.000589944	0.00810734	-0.0267792	-0.0779772	-0.060328	-0.0698836	-0.0474189	-0.0883745	-0.12298	-0.0966681	-0.065723	-0.0575809	-0.0716335	-0.085462	-0.0951607	-0.0991595	-0.101061	-0.123516	-0.125414	-0.16308	-0.14983	-0.177576	-0.169032	-0.148927	-0.159153	-0.123473	-0.102478	-0.10629	-0.0967539	-0.125636	-0.144127	-0.163215
6	0.137101	0.140421	0.157809	0.160146	0.0933301	0.145446	0.112069	0.0867339	0.0724635	0.0694376	0.045816	-0.013954	-0.0258126	-0.0257865	0.00535138	0.0184411	-0.0242434	-0.0241688	-0.0454962	-0.0122088	-0.00624301	-0.0347309	-0.0198016	-0.064561	-0.0746072	-0.0441184	-0.0613424	-0.0535938	-0.0560567	-0.0861484	-0.0841023	-0.118689	-0.113903	-0.11673	-0.164947	-0.164626	-0.166642	-0.149248	-0.172004	-0.153393	-0.127851	-0.16937	-0.196531	-0.19323	-0.245195	-0.264001	-0.210698	0.00112933	0.219996
7	0.580013	0.549729	0.480696	0.419808	0.428327	0.424792	0.418566	0.454824	0.428223	0.402112	0.399844	0.34635	0.312773	0.281398	0.228444	0.206063	0.195765	0.209118	0.199378	0.23591	0.204582	0.147851	0.142893	0.163156	0.142435	0.0615773	0.0674003	0.0598134	0.0513742	0.0808136	0.0418022	0.0592734	0.062871	0.081099	0.0648351	0.0597812	0.0909038	0.0947662	0.0797339	0.102716	0.0703823	0.116234	0.085985	0.0350163	-0.0128292	-0.0227758	-0.0569389	-0.0173754	-0.015974
8	0.498314	0.776348	0.795759	0.710275	0.675972	0.641429	0.583776	0.492934	0.458198	0.423773	0.438046	0.338178	0.303414	0.275354	0.274862	0.281765	0.258474	0.214109	0.216982	0.158816	0.116863	0.0982502	0.0947705	0.0934975	0.0941057	0.0915414	0.0705455	0.0904178	0.0661853	0.133107	0.207058	0.132178	0.0922863	0.10692	0.0931641	0.28022	0.487503	0.547383	0.478092	0.403749	0.394384	0.327075	0.296933	0.235522	0.188028	0.186202	0.115061	0.0891613	0.0563883
9	-0.102722	-0.171029	-0.162677	-0.165566	-0.147842	-0.137957	-0.198857	-0.223076	-0.235255	-0.257412	-0.276083	-0.25359	-0.312176	-0.299776	-0.269536	-0.291462	-0.297038	-0.306937	-0.294422	-0.288776	-0.324075	-0.26594	-0.299168	-0.270017	-0.296182	-0.267058	-0.279468	-0.267225	-0.244104	-0.296976	-0.265016	-0.26619	-0.267957	-0.293817	-0.272712	-0.247176	-0.230829	-0.285084	-0.259982	-0.222931	-0.248246	-0.284262	-0.239821	-0.197568	-0.211366	-0.207573	-0.20532	-0.301159	-0.177921
10	0.17299	0.143258	0.131082	0.172267	0.15061	0.196548	0.172217	0.214124	0.214268	0.174566	0.0902957	0.0609108	0.106068	0.415076	0.755578	0.851034	0.764969	0.718428	0.674598	0.566336	0.583655	0.535599	0.483149	0.42123	0.386967	0.376325	0.365685	0.335852	0.320419	0.295034	0.275576	0.240278	0.182074	0.172803	0.135831	0.127268	0.117782	0.0938957	0.0823386	0.0790124	0.0751535	0.109019	0.142063	0.0973109	0.0289305	-0.0308286	-0.0364547	-0.0232711	-0.0346808
11	-0.23364	-0.210475	-0.22352	-0.180152	-0.191381	-0.15795	-0.183586	-0.185336	-0.230264	-0.24457	-0.272459	-0.275077	-0.248219	-0.215074	-0.200844	-0.209386	-0.227134	-0.171971	-0.22178	-0.234543	-0.224494	-0.264049	-0.199368	-0.198164	-0.211304	-0.195298	-0.203053	-0.191822	-0.131631	-0.142983	-0.090643	-0.15109	-0.143386	-0.192275	-0.176008	-0.144807	-0.113363	-0.13162	-0.171011	-0.158351	-0.125994	-0.168215	-0.152909	-0.145798	-0.162028	-0.147706	-0.179104	-0.113057	-0.134424
12	0.0252329	0.00928571	-0.0213149	-0.0275567	-0.0172586	-0.0102936	-0.0172884	-0.014967	0.00879424	-0.0513058	-0.0571362	-0.0477478	-0.0733697	-0.0903447	-0.0622818	-0.0753152	-0.0984373	-0.109021	-0.0809211	-0.130314	-0.1411	-0.119605	-0.123666	-0.0667797	-0.084802	-0.07817	-0.0710082	-0.0762078	-0.085006	-0.0931406	-0.0784007	-0.0779917	-0.136694	-0.144066	-0.146556	-0.140645	-0.130695	-0.126991	-0.136268	-0.146355	-0.129629	-0.157142	-0.196132	-0.22175	-0.234739	-0.226161	-0.186767	-0.201966	-0.192116
13	-0.115233	-0.143851	-0.146192	-0.0743991	-0.0893414	-0.139939	-0.165993	-0.184946	-0.167192	-0.206302	-0.204284	-0.17395	-0.196258	-0.237641	-0.178339	-0.233959	-0.214004	-0.20199	-0.21617	-0.181474	-0.165141	-0.194476	-0.186474	-0.169791	-0.174947	-0.219061	-0.220248	-0.190737	-0.170794	-0.11508	-0.15756	-0.179939	-0.16933	-0.161112	-0.175138	-0.205324	-0.224837	-0.1731	-0.169723	-0.130137	-0.129464	-0.169973	-0.139704	-0.176274	-0.160337	-0.093164	-0.157841	-0.112578	-0.147893
14	0.537871	0.649866	0.647037	0.679947	0.632083	0.615295	0.535665	0.585817	0.468952	0.42885	0.370505	0.342885	0.289995	0.256902	0.191497	0.133683	0.150566	0.174577	0.113116	0.0917589	0.0653004	-0.0136225	0.000140919	-0.0409451	-0.0540359	-0.0958717	-0.109872	-0.148308	-0.142623	-0.129579	-0.163741	-0.124667	-0.130327	-0.162501	-0.136622	-0.167575	-0.177495	-0.130121	-0.127906	-0.108107	-0.120214	-0.129453	-0.18848	-0.170635	-0.178574	-0.19447	-0.242728	-0.234116	-0.251189
15	-0.087875	-0.101651	-0.0946719	-0.0799349	-0.149331	-0.0924185	-0.10713	-0.144727	-0.184747	-0.185442	-0.195007	-0.195933	-0.234847	-0.217778	-0.189112	-0.216664	-0.165076	-0.171095	-0.181911	-0.203271	-0.176136	-0.192642	-0.188002	-0.170272	-0.185465	-0.159904	-0.171646	-0.119623	-0.148859	-0.150718	-0.169263	-0.181611	-0.157077	-0.187882	-0.198126	-0.188219	-0.194519	-0.139192	-0.235212	-0.178542	-0.16545	-0.184753	-0.147456	-0.205798	-0.153319	-0.163988	-0.208028	-0.1689	-0.235269
16	-0.317238	-0.315921	-0.335964	-0.364407	-0.385397	-0.386946	-0.405407	-0.343381	-0.308437	-0.335632	-0.349397	-0.353817	-0.276176	-0.264525	-0.263731	-0.204387	-0.199511	-0.226497	-0.217304	-0.220821	-0.160979	-0.164764	-0.186063	-0.188896	-0.166099	-0.0961231	-0.167022	-0.17998	-0.132801	-0.167659	-0.0960178	-0.0549847	-0.111446	-0.122178	-0.131788	-0.164998	-0.204226	-0.189001	-0.180201	-0.190343	-0.221208	-0.185756	-0.210312	-0.224884	-0.253172	-0.271264	-0.242209	-0.237942	-0.258111
17	0.24173	0.210273	0.212132	0.148684	0.126449	0.0783986	0.019599	0.00101219	0.0729381	0.0337574	-0.0168518	-0.0342503	-0.073582	-0.088315	-0.0649245	-0.109499	-0.089013	-0.11583	-0.134635	-0.182002	-0.180529	-0.189062	-0.177181	-0.107402	-0.119561	-0.0543838	-0.0606971	0.0246739	0.197345	0.218326	0.233977	0.256807	0.215318	0.209912	0.158015	0.0990395	0.0853448	0.0761427	0.0543261	0.0609842	0.037589	0.0349678	0.0776148	0.18554	0.224076	0.269369	0.230775	0.199947	0.198031
18	-0.155215	-0.129468	-0.123497	-0.0857353	-0.106617	-0.145819	-0.0919187	-0.122056	-0.156385	-0.164587	-0.187043	-0.218396	-0.209088	-0.227928	-0.20517	-0.281853	-0.254764	-0.248529	-0.277041	-0.261667	-0.216829	-0.252965	-0.224253	-0.232273	-0.212759	-0.213152	-0.236341	-0.204082	-0.187586	-0.206246	-0.256579	-0.230554	-0.26326	-0.164786	-0.255324	-0.292569	-0.267077	-0.258702	-0.216488	-0.230117	-0.279543	-0.308287	-0.321591	-0.312108	-0.31028	-0.279876	-0.279568	-0.225308	-0.267707
19	-0.0908156	-0.108958	-0.144279	-0.168782	-0.24049	-0.201642	-0.231028	-0.267607	-0.181561	-0.0860876	0.0924219	0.35183	0.47325	0.443214	0.417514	0.821732	1.02832	1.04816	1.16623	1.21314	1.21256	1.2131	1.19837	0.99675	0.863632	0.724131	0.646745	0.553885	0.425001	0.45662	0.454941	0.592706	0.850081	1.07422	1.19644	1.26066	1.15483	1.0254	0.915649	0.814221	0.72511	0.592279	0.594091	0.48566	0.379665	0.320024	0.336952	0.256688	0.319395
20	-0.119373	-0.181346	-0.233754	-0.247997	-0.259062	-0.284281	-0.297316	-0.341949	-0.267213	-0.300173	-0.347269	-0.290449	0.0138354	0.0706102	0.0750079	0.174525	0.232627	0.205795	0.202358	0.087778	0.0226447	0.050749	0.0473213	0.061046	0.0347084	0.0317292	0.012531	-0.0167436	-0.0309621	-0.0634052	0.0700367	0.0709758	-0.0411905	0.0582037	-0.0560473	-0.04367	-0.0310512	-0.0300294	-0.0606305	-0.0864389	-0.0828641	-0.114472	-0.0402677	-0.0335937	0.00712637	-0.0137485	0.0132758	-0.0376924	-0.108648
21	0.0594069	0.00660546	-0.0109772	-0.0199558	-0.0610547	-0.0508417	-0.113669	-0.201806	-0.191421	-0.201309	-0.224029	-0.21305	-0.224016	-0.234735	-0.261742	-0.245431	-0.252614	-0.254402	-0.249972	-0.19185	-0.16844	-0.152096	-0.172128	-0.144	-0.1337	-0.114116	-0.0676484	-0.133927	-0.151442	-0.150907	-0.16783	-0.161598	-0.166195	-0.170618	-0.115376	0.0152315	0.0109885	-0.0022459	-0.0291754	-0.0488652	0.0717642	0.0886867	0.022128	0.0540353	0.0293206	0.00925763	-0.0130267	-0.087755	-0.0811195
22	0.205644	0.19903	0.178676	0.115383	0.0940273	0.12069	0.0929091	0.0712339	0.0483981	-0.0115832	-0.00669734	0.0466876	0.0971843	0.0783774	0.102001	0.0274716	0.0402549	0.0624202	0.104279	0.098285	0.129145	0.102571	0.0791898	0.0997559	0.00505178	-0.02625	-0.0480465	-0.00903645	-0.0137858	0.0226743	-0.0307319	0.00941822	0.020508	0.05735	0.0465942	0.00236666	-0.0742564	-0.0938942	-0.15175	-0.159278	-0.186882	-0.198489	-0.190324	-0.108214	0.13974	0.372911	0.43295	0.339469	0.3612
23	0.0355036	0.134008	0.0388121	-0.0566044	-0.0676853	-0.0642722	-0.0520133	-0.0717833	-0.100365	-0.153336	-0.122953	-0.138592	-0.129042	-0.222717	-0.290862	-0.255381	-0.191356	-0.262042	-0.234264	-0.292288	-0.263003	-0.302196	-0.255816	-0.283003	-0.283044	-0.297411	-0.349519	-0.361978	-0.294989	-0.292757	-0.250916	-0.277608	-0.276838	-0.250518	-0.224913	-0.197202	-0.208136	-0.204559	-0.152756	-0.0774839	-0.0975777	-0.0438261	0.235208	0.676905	0.843019	0.781326	0.68984	0.63328	0.632392
24	0.711302	0.681607	0.539035	0.468031	0.487771	0.453079	0.434221	0.345526	0.312507	0.253037	0.248505	0.21156	0.321497	0.354747	0.355673	0.333846	0.268186	0.210613	0.207718	0.128986	0.133219	0.130679	0.140186	0.109557	0.124959	0.116326	0.0864381	0.117348	0.11628	0.403888	0.677939	0.674956	0.630027	0.592738	0.593678	0.53339	0.482886	0.434125	0.438656	0.379942	0.325934	0.338373	0.291713	0.230508	0.206247	0.178879	0.150014	0.11057	0.051965
25	-0.110982	-0.143542	-0.136316	-0.181548	-0.172218	-0.169963	-0.223756	-0.224017	-0.193499	-0.195275	-0.246567	-0.223854	-0.269545	-0.295851	-0.274502	-0.306066	-0.214352	-0.212689	-0.225723	-0.28512	-0.259913	-0.285704	-0.20149	-0.248294	-0.344868	-0.33759	-0.377186	-0.390853	-0.33057	-0.248563	-0.196559	-0.160163	-0.159358	-0.140209	-0.165352	-0.22926	-0.224449	-0.238031	-0.232885	-0.218074	-0.304038	-0.247239	-0.199317	-0.241622	-0.249272	-0.208297	-0.224908	-0.24543	-0.240688
26	-0.158786	-0.199862	-0.172951	-0.214311	-0.165776	-0.119987	-0.193227	-0.171653	-0.170696	-0.144201	-0.139862	-0.191208	-0.239057	-0.214475	-0.187842	-0.197686	-0.194801	-0.157121	-0.137567	-0.142936	-0.132612	-0.0789569	-0.158149	-0.0964389	-0.117552	-0.0767388	-0.0855665	-0.163426	-0.200099	-0.218242	-0.153909	-0.208291	-0.205886	-0.173609	-0.137426	-0.198113	-0.195147	-0.173106	-0.230368	-0.172367	-0.155357	-0.200473	-0.259605	-0.239078	-0.172918	-0.180907	-0.169557	-0.260101	-0.183989
27	-0.280611	-0.29104	-0.289443	-0.335665	-0.282849	-0.231421	-0.249516	-0.2667	-0.272884	-0.23205	-0.206957	-0.194375	-0.16755	-0.232597	-0.235802	-0.196284	-0.250293	-0.270038	-0.241064	-0.201546	-0.0833214	-0.0383915	-0.0613842	-0.106085	-0.00273724	0.00698256	0.0154496	0.0117521	-0.0327053	-0.00903559	0.00595514	-0.0994283	-0.130758	-0.117597	-0.0937921	0.151845	0.333296	0.345322	0.30413	0.245574	0.221661	0.18199	0.071832	0.0605722	0.0331354	0.0389243	0.0589425	0.0195766	0.0217047
28	-0.183248	-0.135376	-0.161885	-0.20909	-0.208723	-0.220072	-0.181146	-0.169127	-0.215779	-0.153276	-0.0173907	0.0742373	0.0166816	0.10864	-0.014504	0.0177991	0.0442952	0.015839	0.0297909	0.0672374	0.144432	0.133379	0.062045	-0.0155166	-0.0561311	-0.0925728	-0.0902143	-0.135627	-0.102616	-0.125327	-0.0975403	-0.057814	-0.0962871	0.00270119	0.10456	0.0972316	0.13864	0.0767456	0.0543698	0.119477	0.118344	-0.0155984	-0.0354475	-0.0552688	-0.107113	-0.0504367	-0.143847	-0.044854	-0.191121
29	0.285245	0.305854	0.32512	0.45676	0.523926	0.618563	0.708452	0.815176	0.741665	0.678088	0.669501	0.600592	0.566329	0.537459	0.427067	0.404583	0.333995	0.338675	0.361389	0.283741	0.21955	0.217007	0.258273	0.182376	0.129075	0.0678872	0.054425	0.0911202	0.163472	0.143335	0.128726	0.157255	0.105898	0.14155	0.0815892	0.0684761	0.0454824	0.0509307	0.0143294	0.0252531	0.00174223	0.0319886	0.00374968	-0.0977706	-0.194272	-0.177283	-0.143537	-0.0745578	-0.135732
30	0.676285	0.645625	0.62452	0.603013	0.547968	0.562761	0.547208	0.521293	0.48824	0.373592	0.324444	0.296873	0.364498	0.401971	0.383586	0.39678	0.363999	0.322389	0.270989	0.203843	0.259018	0.363056	0.456419	0.407803	0.345457	0.260633	0.196393	0.181493	0.175647	0.167904	0.229834	0.231422	0.192849	0.177719	0.175457	0.082061	0.0822872	0.0144706	-0.0423416	-0.0375535	-0.0241661	0.0673073	0.209644	0.295005	0.305206	0.355326	0.354027	0.313384	0.270459
31	-0.191394	-0.241974	-0.172056	-0.165239	-0.178459	-0.159568	-0.197028	-0.243735	-0.253268	-0.260299	-0.28497	-0.292954	-0.275342	-0.212845	-0.192081	-0.284281	-0.348141	-0.36243	-0.383374	-0.240538	-0.330267	-0.345459	-0.378351	-0.328286	-0.317947	-0.288203	-0.329663	-0.38329	-0.416736	-0.477088	-0.521772	-0.498447	-0.433787	-0.429346	-0.373008	-0.323921	-0.334995	-0.357912	-0.391957	-0.391543	-0.306473	-0.332401	-0.359825	-0.432562	-0.47235	-0.475279	-0.51965	-0.385993	-0.167198
32	0.338394	0.343222	0.339283	0.316445	0.331221	0.293327	0.257656	0.206728	0.128357	0.117628	0.149276	0.102101	0.0667295	0.125438	0.133399	0.127084	0.144337	0.121325	0.183631	0.198974	0.252604	0.291634	0.332624	0.288032	0.26197	0.179085	0.15765	0.0769237	0.0827625	0.129918	0.098068	0.083347	0.0223257	-0.0116425	-0.0348224	0.00864648	0.0225165	0.0144939	0.00165843	-0.0297533	-0.0202332	-0.0556898	-0.0709463	-0.0905339	0.0153291	0.0838246	0.0211396	-0.00730022	0.036456
33	-0.00840207	-0.0559474	-0.0996219	-0.0472967	-0.0929522	-0.0196967	-0.0418832	-0.0653834	-0.133614	-0.0985748	-0.160536	-0.19781	-0.254593	-0.166262	-0.198462	-0.164914	-0.222539	-0.232143	-0.151546	-0.203862	-0.215153	-0.176657	-0.126299	-0.124401	-0.0627614	-0.126766	-0.13269	-0.0941086	-0.102776	-0.0940421	-0.0325285	-0.0376054	-0.116493	-0.125824	-0.104963	-0.0111641	-0.108631	-0.0715108	-0.0218667	-0.0766072	-0.126548	0.0582852	0.544874	1.02597	1.30289	1.32966	1.22194	1.06212	1.06326
34	0.184294	0.186205	0.105759	0.0833652	0.0628525	0.0897946	0.0250247	0.0423001	-0.0503614	-0.0665942	-0.195523	-0.172031	-0.215866	-0.16449	-0.15311	-0.225496	-0.282616	-0.231051	-0.263228	-0.27755	-0.321917	-0.319348	-0.337848	-0.310294	-0.366681	-0.347612	-0.373384	-0.32583	-0.363387	-0.340249	-0.37454	-0.32952	-0.343645	-0.323884	-0.358469	-0.412126	-0.426481	-0.373646	-0.312139	-0.158019	-0.0801378	-0.0500836	-0.103567	-0.100161	-0.160264	-0.220679	-0.230286	-0.189479	-0.298187
35	-0.149668	-0.107051	-0.127241	-0.208081	-0.170059	-0.29034	-0.230572	-0.204014	-0.252404	-0.254601	-0.234905	-0.303825	-0.302272	-0.306045	-0.300504	-0.264616	-0.26729	-0.299961	-0.296827	-0.245404	-0.225002	-0.314018	-0.357634	-0.315915	-0.335268	-0.328898	-0.320917	-0.322601	-0.309431	-0.316906	-0.302873	-0.224826	-0.339478	-0.341684	-0.204454	-0.343219	-0.320366	-0.3479	-0.247136	-0.293282	-0.307195	-0.303835	-0.256633	-0.348468	-0.344289	-0.375739	-0.28572	-0.344818	-0.426152
36	-0.101443	-0.0798032	-0.167384	-0.163008	-0.0775248	-0.0806806	-0.158917	-0.127934	-0.125328	-0.0988826	-0.169737	-0.228026	-0.223507	-0.122758	-0.25517	-0.144411	-0.155622	-0.185677	-0.193116	-0.145372	-0.14425	-0.104054	-0.00639774	-0.00867748	-0.0879889	0.00574274	-0.0601149	0.0617018	-0.0323878	0.0445918	-0.0526825	-0.0555706	0.020514	-0.00401803	-0.0504466	-0.0518328	-0.0843389	0.0544523	0.00690574	0.014656	0.0443145	0.0372686	-0.00164941	0.00117573	-0.0611492	-0.0872957	0.0011562	0.055604	0.0625024
37	-0.00057241	-0.0076674	-0.0203137	-0.00790143	-0.0991702	-0.0618029	-0.0237042	-0.14507	-0.100804	-0.152166	-0.188609	-0.185343	-0.174524	-0.166512	-0.123023	-0.179795	-0.17681	-0.141565	-0.130691	-0.196677	-0.116584	-0.0519332	-0.0681298	-0.162369	-0.14839	-0.191253	-0.156455	-0.20522	-0.260858	-0.247939	-0.208664	-0.165796	-0.21482	-0.259763	-0.182472	-0.141573	-0.176467	-0.198451	-0.203606	-0.216556	-0.244814	-0.176137	-0.181616	-0.121202	-0.115394	-0.161583	-0.201303	0.0557778	0.34739
38	-0.213845	-0.217306	-0.255592	-0.36291	-0.208348	-0.2974	-0.246542	-0.294761	-0.227299	-0.288479	-0.254395	-0.240725	-0.227523	-0.283026	-0.271185	-0.205699	-0.187175	-0.211362	-0.167602	-0.193203	-0.204351	-0.216184	-0.191408	-0.143283	-0.0915453	-0.115429	-0.168922	-0.150329	-0.0579961	-0.0930141	-0.084426	0.014313	-0.0236137	0.0259857	0.0157275	-0.00545531	0.00998343	-0.0245416	0.0220357	0.019131	-0.0327548	0.0144428	-0.00899661	-0.0491709	0.0101842	0.0181464	-0.0151576	-0.00850266	-0.0559279
39	-0.126219	-0.147482	-0.126094	-0.132691	-0.0741924	0.0257879	0.0246103	-0.0418686	-0.0663099	-0.0654253	-0.143441	-0.15737	-0.139972	-0.135346	-0.201116	-0.182179	-0.204944	-0.174978	-0.209792	-0.233899	-0.189159	-0.11717	-0.150605	-0.155397	-0.0627083	-0.145419	-0.120445	-0.113885	-0.10174	-0.195943	-0.144417	-0.124477	-0.138092	-0.184971	-0.122107	-0.0483465	-0.111214	-0.0798567	-0.0747903	-0.116184	-0.0729952	-0.0490914	-0.0934651	-0.0939436	-0.132449	-0.138982	-0.164216	-0.248897	-0.0427212
40	0.0327329	-0.074652	0.00701201	-0.108621	-0.0612709	-0.099993	-0.0528618	0.057694	0.364227	0.350915	0.26831	0.248931	0.144793	0.119319	0.0353701	0.0241136	-0.088733	-0.170447	-0.180031	-0.143363	-0.219404	-0.277013	-0.206294	-0.190927	-0.258106	-0.0790302	-0.175389	-0.156848	-0.149427	-0.237205	-0.191751	-0.219925	-0.209147	-0.286544	-0.212424	-0.289812	-0.208036	-0.175015	-0.23075	-0.260195	-0.26373	-0.278255	-0.286781	-0.178026	-0.23687	-0.228715	-0.245905	-0.327304	-0.295223
41	0.273002	0.187634	0.117623	0.0792779	0.149097	0.169161	0.0853283	0.0460784	-0.026683	0.0670391	0.147474	0.0422719	0.240492	0.261742	0.210059	0.220042	0.162627	0.144893	0.201196	0.131355	0.111235	0.202017	0.161774	0.157309	0.0502547	0.23983	0.133962	0.157636	0.0288314	0.0870558	0.132005	0.0713417	0.0946912	-0.0160708	0.0212017	0.019319	-0.0408272	-0.0623665	-0.0338892	-0.0412021	-0.0108439	-0.012328	0.0470941	-0.0373969	-0.0788288	-0.0354066	-0.0679107	-0.100182	-0.0735661
42	-0.0736096	-0.0964436	-0.202362	-0.174464	-0.214123	-0.241114	-0.262416	-0.211585	-0.261149	-0.229994	-0.303585	-0.110772	-0.11215	-0.124642	-0.296306	-0.34779	-0.404104	-0.352726	-0.386957	-0.380716	-0.368075	-0.402955	-0.436371	-0.450816	-0.344816	-0.353961	-0.448144	-0.4484	-0.373437	-0.470499	-0.518297	-0.523412	-0.47685	-0.43092	-0.313643	-0.051709	0.0980486	-0.00364163	0.00879863	0.048786	0.050606	-0.0457566	-0.128756	0.00482979	0.33234	0.479039	0.520529	0.548913	0.56103
43	-0.365771	-0.249151	-0.314855	-0.394705	-0.450191	-0.46835	-0.524214	-0.45385	-0.397367	-0.485231	-0.521278	-0.460342	-0.412764	-0.386568	-0.346963	-0.245746	-0.239839	-0.303012	-0.237714	-0.225352	-0.215251	-0.195087	-0.171912	-0.216655	-0.192319	-0.0874727	-0.102379	-0.140196	-0.144371	-0.0911016	-0.0888836	-0.0275845	-0.0605678	-0.0683933	-0.179568	-0.202631	-0.216686	-0.181603	-0.15139	-0.129114	-0.148053	-0.0784792	-0.0707442	0.00629861	-0.0411553	-0.0866559	-0.121405	-0.0957646	-0.119883
44	0.635683	0.824857	0.73904	0.661559	0.572638	0.535432	0.484188	0.394694	0.325133	0.272304	0.300888	0.277952	0.248368	0.174864	0.151434	0.213955	0.119129	0.274265	0.269348	0.136349	0.0947638	0.108836	0.0769918	0.0424808	0.00277644	0.0102815	-0.0735867	0.0341934	-0.0331471	-0.0164484	0.091532	0.100101	0.0307521	0.043426	-0.040647	-0.0389487	-0.0246905	-0.0123186	-0.00790803	-0.0270172	0.0936002	0.180152	0.0936327	0.0352698	0.00228122	-0.0340463	-0.0870548	-0.0364251	-0.0663309
45	0.656717	0.589307	0.610268	0.616847	0.538594	0.560145	0.440352	0.418557	0.304198	0.230158	0.208332	0.0627047	0.0458285	0.0718631	0.137237	-0.00915654	0.0146112	0.123027	0.0748242	0.0393557	-0.0667497	-0.00259805	-0.0171575	-0.0515433	-0.0868071	-0.0532523	-0.0531968	-0.122655	-0.174312	-0.148685	-0.206531	-0.192044	-0.160376	-0.186729	-0.202612	-0.172523	-0.210401	-0.164332	-0.242332	-0.210119	-0.164706	-0.165471	-0.11442	-0.0284776	0.0427692	-0.106009	-0.0368922	-0.147097	-0.206308
46	0.671283	0.665137	0.569363	0.458708	0.356363	0.339576	0.150442	0.130367	0.151278	0.0953343	-0.0126234	-0.109024	-0.168971	-0.213204	-0.213168	-0.262348	-0.343739	-0.210706	-0.283469	-0.30824	-0.266402	-0.304853	-0.340659	-0.328636	-0.335373	-0.325226	-0.311714	-0.380379	-0.35695	-0.278546	-0.322739	-0.264393	-0.327378	-0.279568	-0.288402	-0.297291	-0.340612	-0.373943	-0.34884	-0.371565	-0.329757	-0.34134	-0.278921	-0.278624	-0.354146	-0.301375	-0.193163	0.149128	0.417101
47	0.347471	0.301305	0.346889	0.328001	0.351603	0.239013	0.228154	0.212259	0.208337	0.21434	0.147937	0.195034	0.284157	0.479378	0.564214	0.435198	0.36262	0.296646	0.301029	0.347803	0.318646	0.274848	0.234335	0.205762	0.232296	0.18228	0.175527	0.111649	0.0615723	0.0259678	0.0273038	0.0207386	-0.0346339	0.0232214	0.0611564	0.100523	0.0786814	0.0485192	0.0148369	0.0271217	0.130297	0.0581958	0.0314535	-0.0228408	-0.147714	-0.111507	-0.186537	-0.173597	-0.11849
48	-0.0950607	-0.13175	-0.129836	-0.0111252	0.00644155	-0.1044	-0.0786413	-0.0840908	-0.0693505	-0.173846	-0.246844	-0.176962	-0.1918	-0.224242	-0.223052	-0.273819	-0.210111	-0.204312	-0.218737	-0.199336	-0.181912	-0.170041	-0.182894	-0.0234458	-0.170927	-0.201189	-0.2132	-0.148521	-0.163985	-0.143686	-0.143259	-0.220508	-0.180876	-0.0788556	-0.158318	-0.230528	-0.141384	-0.0948842	-0.12411	-0.0810499	-0.042593	-0.0715677	0.0534595	0.0767498	0.192579	0.144831	0.119918	0.158548	0.0400401
49	0.448236	0.415704	0.361425	0.309735	0.204438	0.192145	0.135493	0.180643	0.137666	0.0263615	0.0465827	-0.0423735	0.0165978	0.0794246	0.108498	0.189792	0.149835	0.0753091	0.106939	0.0301888	-0.0110323	-0.0576826	0.0940052	0.0582154	0.0194406	0.00553922	-0.0524413	-0.0753508	-0.146427	-0.23947	-0.258494	-0.279798	-0.272241	-0.270845	-0.259769	-0.267154	-0.358262	-0.324697	-0.315581	-0.264953	-0.326061	-0.273629	-0.242259	-0.293593	-0.313809	-0.32386	-0.321668	-0.302311	-0.28288
50	0.22933	0.248229	0.300489	0.270687	0.201118	0.164842	0.179712	0.248493	0.252469	0.343364	0.243883	0.175541	0.200554	0.0355669	0.181344	0.154241	0.150859	0.156267	0.106006	0.11535	0.0634768	0.0627094	0.0859253	0.000778325	0.0900262	0.12474	0.141622	-0.00951842	0.0402749	0.078611	0.0174102	0.0324447	-0.0330161	-0.0168329	0.00126141	-0.0766334	-0.0281872	0.0112187	0.0669284	0.14414	0.106902	0.0737765	0.0482904	-0.0130382	-0.178103	-0.111413	-0.062535	-0.0597196	0.09582
51	0.418586	0.793845	0.740109	0.69339	0.690924	0.633603	0.695409	0.600426	0.652848	0.524906	0.582615	0.592846	0.545366	0.581849	0.480444	0.562531	0.488186	0.366122	0.362175	0.419737	0.301006	0.260179	0.299391	0.330245	0.285711	0.306564	0.391148	0.296216	0.231852	0.306879	0.230551	0.222231	0.167818	0.195185	0.15347	0.140968	0.0260794	0.00402226	-0.0690667	0.00960957	0.161469	0.309538	0.628219	0.961751	1.2149	1.31861	1.308	1.23474	1.15783
52	-0.201691	-0.321622	-0.270433	-0.309703	-0.249113	-0.177871	-0.209167	-0.283094	-0.237657	-0.262827	-0.254786	-0.267875	-0.20313	-0.218354	-0.16693	-0.086985	-0.0539695	-0.021808	-0.034196	-0.0898795	-0.0285781	-0.0340958	-0.0118789	-0.0396432	0.0310094	0.0447407	-0.0668492	-0.013466	0.0345064	0.0988624	0.0494082	-0.025848	0.0489033	0.00865647	-0.0682101	-0.138625	-0.00064574	-0.15926	-0.0527857	0.018733	-0.0388363	-0.0998558	-0.153573	-0.0740847	-0.139247	-0.116101	-0.0671836	-0.153988	-0.150961
53	1.09922	1.44852	1.34728	1.21868	1.11379	0.980418	0.95775	0.809523	0.76455	0.691303	0.667387	0.690838	0.625772	0.628149	0.600674	0.497843	0.496892	0.375518	0.321791	0.242824	0.21782	0.191243	0.218503	0.172309	0.157277	0.171245	0.221777	0.161587	0.253535	0.0943279	0.0521598	0.0733266	0.0423978	0.0408905	0.0275338	-0.0217508	0.05068	-0.0215292	-0.0196865	-0.0733629	-0.0409434	-0.0405141	0.0357469	0.065725	0.222081	0.244326	0.319651	0.35805	0.302656
54	0.182342	0.1784	0.0334237	-0.00149908	0.0590273	-0.0177302	-0.00508173	-0.0534611	-0.0304358	0.00631039	0.0508587	0.00195915	0.0179173	0.0254011	0.0254373	0.0734902	0.140434	0.203887	0.244599	0.213424	0.257423	0.302946	0.386828	0.366466	0.393063	0.2583	0.277049	0.131821	0.215617	0.310281	0.299878	0.263726	0.205733	0.214779	0.21482	0.113598	0.0769485	0.0282983	0.163723	0.0674078	0.0682054	0.130572	0.152319	0.0457499	0.135547	0.234281	0.212527	0.213462	0.448976
55	0.31784	0.783529	1.03786	1.25988	1.2046	1.15347	1.00928	0.961506	0.896397	0.88499	0.829577	0.686445	0.691876	0.566372	0.523814	0.600686	0.406718	0.487278	0.468792	0.772932	1.15264	1.20439	1.14529	0.988379	1.05444	0.973573	0.851124	0.801122	0.735115	0.633685	0.648741	0.675836	0.635845	0.58767	0.440028	0.427992	0.351476	0.425108	0.322838	0.353515	0.334241	0.213042	0.115206	0.122868	0.00396809	-0.0211995	-0.00218196	-0.0559258	0.0117497
56	0.946003	0.991744	0.763661	0.750076	0.648738	0.636589	0.538378	0.40343	0.480367	0.409728	0.390243	0.371513	0.350851	0.271233	0.188741	0.153423	0.129475	0.129351	0.146289	0.25985	0.390797	0.453437	0.5955	0.417343	0.352078	0.314499	0.215152	0.165917	0.199077	0.157591	0.140582	0.267339	0.157717	0.171712	0.109901	0.0976504	0.194296	0.0694339	-0.00743246	0.0206984	0.0151135	0.00383223	0.061689	-0.0615737	-0.052817	-0.0558435	-0.138769	-0.0667937	-0.183646
57	-0.0334753	0.00338505	0.0422376	0.108631	0.0470408	0.0135095	0.0660403	0.0693804	0.0489321	0.127007	0.090605	0.0691815	-0.0022717	-0.0371462	0.00682247	0.0439166	0.0758947	0.200946	0.091695	0.104127	0.181569	0.177466	0.162151	0.195357	0.128305	0.147613	0.0981079	0.183932	0.29807	0.274008	0.268841	0.259362	0.284878	0.280671	0.191331	0.282547	0.284242	0.229487	0.291085	0.198453	0.161579	0.145606	0.140216	0.111542	0.0782396	0.0482835	0.0574701	-0.0187433	-0.0858996
58	0.271239	0.611102	0.983863	1.19151	1.25862	1.21194	1.20044	1.0375	0.973498	1.01282	1.03118	1.07667	0.952623	0.999399	0.866547	0.920575	0.902178	0.892747	0.904945	0.788081	0.778961	0.660035	0.582656	0.807228	0.761775	0.742836	0.702155	0.678532	0.614817	0.631094	0.601776	0.559401	0.540196	0.56277	0.553522	0.555516	0.464545	0.442364	0.401064	0.503552	0.448195	0.412542	0.472138	0.412977	0.321911	0.300806	0.236266	0.36385	0.325252
59	-0.254106	-0.178954	-0.122287	-0.210063	-0.232543	-0.378266	-0.411734	-0.543017	-0.420744	-0.364273	-0.388999	-0.56403	-0.560039	-0.472509	-0.464812	-0.494632	-0.4562	-0.431619	-0.475392	-0.512321	-0.482818	-0.508504	-0.436506	-0.53283	-0.45344	-0.479976	-0.516346	-0.49435	-0.352177	-0.396505	-0.332432	-0.35967	-0.412874	-0.418958	-0.25854	-0.250903	-0.185553	-0.31287	-0.366231	-0.384052	-0.459019	-0.334566	-0.372085	-0.333678	-0.422124	-0.391985	-0.270634	-0.367539	-0.248058
60	0.0163584	0.205364	0.455963	0.542761	0.403938	0.371769	0.368783	0.413355	0.467162	0.426932	0.336762	0.38824	0.36861	0.330811	0.296154	0.33278	0.266614	0.199973	0.165314	0.251503	0.229792	0.135149	0.019123	0.0254676	0.154402	0.0975299	-0.0417935	-0.0463951	-0.0982428	-0.0823141	-0.0906445	-0.06383	-0.0186611	-0.0817796	-0.00180713	0.00577243	0.0964169	0.0921643	0.0704217	0.0302206	0.111139	0.115023	0.0155265	-0.039447	-0.108003	-0.14779	-0.246439	-0.317918	-0.30444
61	-0.148121	-0.099578	-0.140806	-0.114093	-0.0552064	-0.12468	-0.278754	-0.34389	-0.376111	-0.336191	-0.417539	-0.414606	-0.368625	-0.321714	-0.30402	-0.341866	-0.271214	-0.133696	-0.0421076	-0.0549448	-0.0680985	-0.047976	0.0214732	0.0104538	0.00850288	-0.100646	-0.0946901	-0.166192	-0.171681	-0.115746	-0.0814834	-0.142105	-0.0881251	-0.0239307	-0.0665705	-0.0401137	-0.0165926	-0.109663	-0.0782828	-0.14121	-0.196379	-0.155489	-0.161132	-0.147568	0.0303482	0.0833994	0.0781183	0.187611	0.244363
62	-0.118576	-0.0372397	-0.068888	-0.0733898	-0.0265245	0.0395094	0.0441789	-0.0252235	-0.000501563	-0.0871026	-0.0904551	-0.0995197	-0.200489	-0.281171	-0.174762	-0.113311	-0.237002	-0.288297	-0.219401	-0.145059	-0.129973	0.0129207	-0.220297	-0.21293	-0.142281	-0.0307891	-0.0527256	0.0843946	0.00280763	-0.043161	-0.0583312	-0.0374097	0.0291746	0.0633358	-0.0639135	-0.120134	-0.123711	-0.0258466	-0.0298052	-0.0465057	0.108625	0.138629	-0.0511389	0.00724878	0.0618215	0.0943187	0.052261	0.0968608	0.0839799
63	0.0770204	0.176688	0.177045	-0.063566	0.133244	0.0503415	0.027663	0.0457203	0.131536	0.332547	0.508085	0.630473	0.468231	0.565113	0.443324	0.543163	0.528975	0.521994	0.436481	0.416635	0.38684	0.327475	0.347173	0.291044	0.269349	0.234228	0.122951	0.114713	0.12215	-0.0606245	0.0312369	0.0706147	0.160811	0.250711	0.115745	0.00255633	0.0984554	0.0786896	0.0239853	0.0164361	0.065393	-0.0416508	-0.00852146	0.0474108	0.0728555	-0.103684	-0.0284772	0.0334666	0.110119
64	-0.115167	-0.0631228	-0.110211	-0.0530822	-0.158663	-0.0571293	-0.155232	-0.052198	-0.11292	-0.18504	-0.108997	-0.208959	-0.218362	-0.198841	-0.272182	-0.276424	-0.23198	-0.295228	-0.262474	-0.326149	-0.275061	-0.411808	-0.223457	-0.133967	-0.0524565	-0.103397	-0.154597	-0.0649014	-0.116065	-0.115307	-0.0432177	-0.118727	-0.197153	-0.125237	-0.0112741	-0.0894079	-0.0733487	0.0272925	-0.0781594	-0.103601	-0.0721386	-0.0550725	-0.0854712	-0.0440679	-0.0670174	-0.0634743	-0.0632313	0.16117	-0.102461
65	-0.161799	-0.116879	-0.230979	-0.0175887	0.337742	0.708337	0.670395	0.58311	0.539925	0.426289	0.446829	0.331103	0.253512	0.306484	0.220706	0.188164	0.17886	0.188167	0.205084	0.198406	0.0854961	0.115454	0.151635	0.171016	0.231252	0.205599	0.152692	0.142512	0.18148	0.133639	0.106462	0.10387	-0.0317952	-0.0600267	0.166127	0.507391	0.671697	1.10177	1.19734	1.35447	1.44857	1.529	1.42045	1.50562	1.38658	1.34327	1.17887	1.17382	1.04874
66	-0.0941037	-0.0285326	-0.130278	-0.133859	0.072343	0.015997	0.0352153	-0.00870581	-0.00563472	0.10884	-0.215412	-0.0236161	-0.0488411	-0.0631372	-0.173559	-0.126565	-0.114635	-0.178837	-0.181274	-0.194724	-0.138265	-0.34251	-0.204844	-0.219575	-0.243022	-0.225446	-0.148079	-0.265217	-0.14574	-0.223732	-0.337021	-0.153215	-0.301667	-0.294328	-0.273527	-0.279206	-0.286044	-0.357796	-0.271044	-0.248239	-0.272141	-0.307069	-0.309014	-0.336429	-0.315165	-0.448625	-0.430459	-0.432994	-0.330538
67	0.0872931	0.0489504	0.0696216	0.156772	0.0947188	0.152276	0.0798013	0.0280357	0.0476205	0.040957	-0.0964704	-0.133463	-0.141155	-0.112646	-0.18888	-0.196456	-0.15453	-0.232644	-0.267406	-0.158922	-0.270323	-0.131492	-0.183835	-0.188785	-0.25088	-0.312663	-0.22466	-0.282704	-0.369598	-0.27489	-0.253613	-0.348454	-0.24714	-0.168498	-0.238913	-0.131095	-0.118713	-0.154274	-0.074696	-0.10545	-0.204571	-0.100362	-0.178624	-0.126256	-0.20235	-0.0894236	-0.0779525	-0.0234945	-0.0875369
68	0.501584	0.576592	0.576339	0.521756	0.542574	0.453696	0.433898	0.440958	0.455546	0.38219	0.354569	0.281604	0.249586	0.151736	0.239637	0.171395	0.194469	0.0925887	0.156146	0.155289	0.189223	0.0564301	-0.00309835	0.0153584	0.0104884	0.125293	0.180527	0.145923	0.238782	0.101189	0.0542472	0.0505587	0.0480459	0.0925928	0.0124331	0.0503343	0.0114869	0.0320874	0.0206475	0.0528157	-0.0688827	-0.147117	-0.171793	-0.354762	-0.188942	-0.289198	-0.1684	-0.236675	-0.147705
69	-0.097987	-0.147808	-0.158621	-0.156591	-0.170219	-0.098074	-0.101343	-0.142981	-0.174213	-0.188808	-0.19259	-0.308569	-0.259296	-0.260201	-0.164637	-0.158105	-0.226595	-0.188971	-0.1569	-0.00829715	-0.224698	-0.0561263	-0.0913022	0.0804978	0.129005	0.162937	0.111528	0.0588743	0.0860872	0.036795	-0.066825	-0.0145542	-0.106126	-0.149284	0.0423342	0.0738561	-0.195865	-0.0109065	0.0141628	-0.041216	-0.0976285	-0.0567085	0.239008	0.715611	1.12439	1.19823	1.09226	1.01777	0.932009
70	-0.398395	-0.449542	-0.351117	-0.3035	-0.166828	0.175297	0.492854	0.419331	0.210304	0.298313	0.197669	0.260458	0.28305	0.225496	0.15543	0.149161	-0.0412093	0.0012122	0.0357335	0.058769	0.0183249	-0.0373037	-0.13952	-0.127944	-0.166454	-0.0142356	0.0394642	-0.0923354	-0.0693175	-0.0734601	-0.0636186	-0.114214	-0.119608	-0.0478121	-0.162778	-0.171936	-0.0720697	-0.236633	-0.106289	-0.186194	-0.142422	-0.236273	-0.0760641	-0.237954	-0.0413768	-0.173587	-0.167315	-0.265155	-0.214217
71	-0.408546	-0.324124	-0.348361	-0.256869	-0.223561	-0.180085	-0.127788	-0.0884143	-0.0809923	-0.112664	-0.20814	-0.0504522	-0.157169	-0.21856	-0.393881	-0.268604	-0.337189	-0.297662	-0.218614	-0.384069	-0.334768	-0.381085	-0.276249	-0.325642	-0.249974	-0.367765	-0.349787	-0.468222	-0.378487	-0.360527	-0.371914	-0.355614	-0.37775	-0.33218	-0.328473	-0.238738	-0.189171	-0.267522	-0.128351	-0.237123	-0.271501	-0.159323	-0.177564	-0.304026	-0.262709	-0.304089	-0.160721	-0.229751	-0.264965
72	-0.378404	-0.311295	-0.362326	-0.313887	-0.252484	-0.215993	-0.206481	-0.13623	-0.112635	-0.109618	-0.0847547	-0.0642308	-0.12038	-0.150311	-0.148262	-0.0370705	-0.0842261	-0.135431	-0.151665	-0.286045	-0.116408	0.112902	0.278233	0.121033	0.143269	0.100158	0.0899363	0.0193988	0.0100827	0.00739555	0.0634056	0.018429	0.00976838	-0.0275606	-0.117875	-0.176862	-0.16786	-0.0544135	-0.0774746	-0.06594	-0.12738	-0.190963	-0.22899	-0.15925	-0.122987	-0.210486	-0.248847	-0.322323	-0.350315
73	-0.072471	-0.144533	-0.117572	-0.00857926	0.0920043	0.159414	0.0971349	-0.0276927	-0.0940657	-0.0757585	-0.193105	-0.15693	-0.285078	-0.181409	-0.200333	-0.20483	-0.255776	-0.26881	-0.25451	-0.242743	-0.228443	-0.198709	-0.177945	-0.0378123	-0.0442283	-0.0975802	-0.0819667	-0.0577378	-0.00491893	0.00333196	0.0382484	0.0289637	-0.00300885	-0.0962767	-0.0196577	0.0508109	-0.0846078	-0.0845629	-0.0604671	-0.028046	-0.0179998	-0.0156185	0.0574034	0.0883928	0.08336	0.186829	0.132403	0.0252162	0.223896
74	-0.180392	-0.13806	-0.233952	-0.0706306	0.0480847	-0.0267861	-0.116377	-0.172102	-0.0361769	-0.220444	-0.151929	-0.129611	-0.195296	-0.230204	-0.126728	0.0829106	-0.0664255	-0.0952961	0.0696266	-0.0429204	-0.0541886	-0.141944	-0.216038	-0.0947877	-0.119294	-0.28825	-0.267898	-0.229889	-0.248219	-0.266449	-0.228934	-0.0113434	0.224495	0.267498	0.274955	-0.0377126	-0.00688395	-0.305662	-0.245898	-0.260078	-0.25704	-0.259944	-0.227695	-0.271699	-0.282318	-0.403177	-0.412712	-0.428499	-0.347401
75	-0.132313	0.0951667	0.327347	0.591571	0.825525	0.877863	0.753427	0.976103	1.13212	1.201	1.11009	1.03763	0.955704	1.06162	1.07302	0.978169	1.15933	1.03897	1.09524	1.03097	0.981124	0.968128	0.87347	0.884338	0.819355	0.661336	0.69928	0.636853	0.735918	0.833698	0.847021	0.868873	0.762186	0.698844	0.769522	0.768923	0.687602	0.529357	0.452301	0.468224	0.47742	0.387328	0.292453	0.374538	0.348834	0.320061	0.358566	0.36224	0.21591
76	0.330489	0.501803	0.84853	0.827985	0.85863	0.840522	0.934294	0.757354	0.629864	0.628002	0.684598	0.593903	0.733891	0.557267	0.496808	0.487621	0.478972	0.415235	0.388101	0.24326	0.313105	0.289217	0.236983	0.116459	0.141577	0.0741509	-0.0126235	-0.0264282	-0.00959864	0.0859119	0.154967	0.211727	0.0339341	0.0650363	-0.00307928	0.0496902	-0.00138189	-0.0346825	0.0343104	0.0679516	0.0556501	-0.107332	-0.079792	-0.036869	-0.0495831	-0.0563598	-0.161858	-0.120778	-0.0965928
77	-0.0609272	-0.0168929	-0.0455586	-0.0944378	-0.0991549	-0.18087	-0.0235973	-0.0999774	-0.256723	-0.150353	-0.200653	0.00499076	-0.0282759	-0.117005	-0.154495	-0.0187141	-0.123123	-0.0986236	-0.146655	-0.180856	-0.258596	-0.290609	-0.275117	-0.319899	-0.331025	-0.448936	-0.481273	-0.517455	-0.429499	-0.48826	-0.387522	-0.401206	-0.354473	-0.345029	-0.37778	-0.323468	-0.343411	-0.339372	-0.360996	-0.411088	-0.415859	-0.501771	-0.326121	-0.248534	-0.348103	-0.354765	-0.415924	-0.373002	-0.372407
78	0.175268	0.154812	0.0919242	0.0812216	-0.0986029	-0.0641584	-0.141246	-0.299762	-0.227602	-0.23916	-0.22764	-0.207915	-0.203667	-0.240893	-0.24811	-0.217456	-0.155112	-0.190176	-0.0905227	-0.0695553	0.00825408	0.238875	0.508544	0.573708	0.556688	0.384852	0.336392	0.230169	0.432278	0.40986	0.273023	0.244926	0.21706	0.0768175	0.128888	-0.0625894	-0.0733691	-0.0532284	-0.101176	-0.0783476	-0.0795342	-0.0906748	0.198516	0.135314	0.0588923	0.177096	0.13071	0.126014	0.0387468
79	0.441333	0.552948	0.44554	0.560771	0.539005	0.742959	0.965702	0.980142	0.776216	0.735451	0.507401	0.425948	0.352922	0.307007	0.257803	0.0769588	0.00367087	0.0915163	-0.047812	0.0190256	0.0329122	0.0211881	0.0867241	-0.0339506	0.0413619	0.209584	0.219735	0.197658	0.144156	0.18784	0.144171	-0.0721347	-0.0161903	0.141045	0.331053	0.293614	0.32916	0.258466	0.125199	0.144607	0.138924	-0.0133313	-0.104419	-0.0584228	-0.118398	-0.142189	-0.166945	-0.14447	-0.0649001
80	-0.144166	-0.221173	-0.116867	-0.275573	-0.370897	-0.508039	-0.32411	-0.0970462	-0.0410349	-0.248025	-0.193581	-0.184696	-0.125365	-0.0582326	-0.0494636	0.0814582	0.129385	0.101783	0.00400796	-0.122216	-0.0819152	-0.177511	0.118538	0.0927032	0.107181	0.0960369	0.20122	0.153038	0.0538842	0.0456355	0.0626888	0.0194617	-0.0814257	-0.0180375	0.134993	0.311198	0.390402	0.291353	0.321256	0.252965	0.165449	0.26597	0.286277	0.152413	0.132393	0.0757419	0.0782692	0.0194952	0.0896995
81	-0.256865	-0.279852	0.276821	0.952763	0.997045	0.721609	0.561903	0.608737	0.556659	0.490509	0.375984	0.687976	0.784061	0.761565	0.516475	0.386835	0.38696	0.288804	0.0769144	0.0769337	-0.115065	-0.252583	-0.317163	-0.317988	-0.258364	-0.164328	-0.254976	-0.298161	-0.316713	-0.315097	-0.404274	-0.422106	-0.342118	-0.409423	-0.340181	-0.470574	-0.446566	-0.393279	-0.457222	-0.429407	-0.362613	-0.430962	-0.402819	-0.275603	0.0214092	-0.0221557	-0.0593814	-0.118442	-0.0783224
82	-0.10242	-0.0680433	-0.184306	-0.113278	-0.000502764	0.0506518	0.0278137	0.00529432	-0.0014901	0.0170489	0.0515551	-0.141017	-0.176829	-0.283694	-0.277692	-0.269248	-0.290252	-0.0478841	-0.0959413	-0.061337	-0.0450026	-0.0307984	-0.163359	-0.00208989	-0.00222142	-0.0221348	-0.187817	-0.101678	-0.106053	-0.136381	-0.108881	0.0569865	0.0482298	0.0489445	-0.0136575	-0.13657	-0.196545	0.000276221	-0.124705	-0.0410709	0.0666205	-0.0431118	-0.0818455	0.108244	-0.000150045	-0.0993351	-0.101826	-0.128677	-0.0774274
83	0.285404	0.355205	0.416491	0.72374	0.921928	1.08106	1.25126	1.11854	1.1379	0.892861	0.964498	1.33441	1.53592	1.52298	1.51976	1.36693	1.32907	1.08793	0.959915	1.05985	0.885328	0.889667	0.845569	0.811545	0.83004	0.953412	0.969533	0.843724	0.860278	0.754891	0.708529	0.471081	0.34226	0.320787	0.125319	0.0249265	0.0562603	0.0663493	0.158236	-0.0423297	-0.00667472	-0.020658	0.0204037	0.0954986	0.0791764	0.0665515	0.139217	-0.0262405	0.0647527
84	-0.326807	-0.361962	-0.126765	-0.119573	-0.225866	-0.154528	-0.448992	-0.431286	-0.48378	-0.428988	-0.341297	-0.298143	-0.120887	-0.203291	-0.163795	-0.229498	-0.21255	-0.254114	-0.360804	-0.360825	-0.278706	-0.311655	-0.395535	-0.120065	-0.2205	-0.0534236	-0.0237068	0.0430214	0.00220298	-0.148248	-0.103298	-0.174829	-0.237923	-0.224825	-0.00712319	0.0328653	0.109883	0.13894	0.167917	0.0160061	-0.027778	-0.112792	-0.139474	-0.112685	0.0955182	0.165411	0.198305	0.112847	0.0444859
85	0.883617	0.840828	0.743329	0.59313	0.409104	0.424144	0.379506	0.329496	0.343142	0.241552	0.322058	0.233434	0.349196	0.350437	0.243369	0.212085	0.269672	0.130221	0.123762	0.217432	0.148851	0.0647913	0.0706248	0.0241911	-0.0192918	0.0627414	-0.0648094	-0.162668	-0.0534633	-0.0283759	0.150638	0.0499717	-0.00790368	-0.0250558	-0.0995213	-0.182937	-0.203841	-0.181788	-0.147552	-0.232109	-0.248468	-0.171822	-0.164154	-0.147877	-0.302333	-0.290358	-0.30682	-0.34265	-0.233494
86	-0.3749	-0.382183	-0.276114	-0.265021	-0.246901	-0.108302	-0.145908	-0.151251	-0.146003	-0.138307	-0.146633	-0.255887	-0.11149	-0.0875829	-0.0938746	-0.104363	-0.180165	-0.135236	-0.186635	-0.295005	-0.319088	-0.177781	-0.162937	-0.242767	-0.197416	-0.304026	-0.264818	-0.198123	-0.221866	-0.28367	-0.381005	-0.22197	-0.300803	-0.235789	-0.319488	-0.271961	-0.220412	-0.3364	-0.17117	-0.304392	-0.258542	-0.334831	-0.282337	-0.254924	-0.243568	-0.251789	-0.286462	-0.20397	-0.073972
87	-0.197742	-0.319598	-0.106715	-0.114688	-0.113926	-0.174497	-0.184226	-0.25838	-0.147427	-0.16439	-0.111631	-0.0163039	0.0181394	-0.0830406	0.0776825	0.0561066	0.058882	-0.127275	-0.0416652	-0.11624	-0.118256	-0.136594	-0.128026	-0.0390514	-0.195044	-0.0337462	0.0149865	-0.054368	-0.167959	-0.103578	-0.0714922	0.000500449	-0.162014	-0.097369	-0.0970151	-0.00284067	-0.276324	-0.0640192	-0.121868	-0.0549262	-0.178678	-0.0768544	-0.375884	-0.175748	-0.129599	-0.262788	-0.25679	-0.149442	-0.296667
88	0.778507	0.688296	0.633922	0.486163	0.331297	0.25575	0.203773	0.158422	0.0734097	0.0965038	-0.191171	-0.00381142	0.00909125	0.0092771	-0.0772302	-0.122673	-0.18043	-0.129623	-0.110427	-0.315479	-0.272815	-0.257645	-0.195936	-0.298323	-0.353426	-0.37796	-0.373085	-0.386926	-0.317095	-0.240993	-0.0552556	-0.305025	-0.159292	-0.220561	-0.359748	-0.310126	-0.195208	-0.223681	-0.291316	-0.272046	-0.302895	-0.306955	-0.156096	0.141363	0.0897599	0.0897355	0.112004	0.0121893	-0.0224982
89	-0.52043	-0.439029	-0.389017	-0.299617	0.102325	0.391901	0.454581	0.433513	0.332633	0.366915	0.306444	0.283897	0.249121	0.0312602	-0.161579	-0.172263	-0.217093	-0.189829	-0.19145	-0.120655	-0.204964	-0.103899	-0.140394	-0.079035	-0.11051	-0.126878	-0.0901165	-0.0768026	-0.0828993	-0.105197	-0.13625	-0.0544321	-0.162415	-0.183131	-0.29701	-0.326708	-0.364556	-0.331321	-0.329139	-0.326725	-0.307349	-0.319034	-0.244874	-0.195234	-0.18963	-0.204916	-0.291247	-0.289412	-0.401687
90	-0.282869	-0.125147	-0.284564	-0.237276	-0.206131	-0.334994	-0.251162	-0.346912	-0.288395	-0.408769	-0.245096	-0.166082	-0.0708491	-0.0649118	-0.138058	0.111831	0.135111	0.0482664	0.0190846	0.0843782	0.118055	-0.0483453	-0.173235	-0.296066	-0.107287	-0.263536	-0.172361	-0.222516	-0.211809	-0.19929	-0.113945	-0.215754	0.161035	0.0293418	0.0462799	-0.0254823	-0.089666	-0.102837	-0.158619	-0.248681	-0.157446	-0.320875	-0.400967	-0.496395	-0.288467	-0.235003	-0.246817	-0.317182	-0.209949
91	0.395274	0.48485	0.588882	0.676594	0.498458	0.469117	0.575871	0.549782	0.52713	0.404206	0.432413	0.297549	0.287453	0.209261	0.130977	0.193045	0.241333	0.107768	0.161744	0.117458	0.0985171	0.181292	0.0658714	0.135865	0.0794744	0.145353	0.144551	0.257528	0.221574	0.17613	0.0172835	0.0775719	0.00247778	-0.0535308	0.0501649	-0.010621	-0.0137401	0.0668973	0.0630473	0.0202251	0.0974662	0.0989141	-0.00557391	-0.123835	-0.147649	-0.179276	-0.0440657	-0.0801731	-0.278553
92	0.407874	0.386152	0.528712	0.484677	0.310165	0.291317	0.136217	0.113729	0.230422	0.320959	0.334088	0.497368	0.415532	0.334732	0.442943	0.435443	0.247392	0.376485	0.226419	0.178177	0.234871	0.109193	0.0913211	0.150763	-0.045337	-0.0919119	-0.0966723	-0.211688	-0.0343196	-0.166986	-0.191443	-0.196357	-0.130793	-0.134339	-0.129326	-0.112667	-0.0840915	-0.171179	-0.0930009	-0.143453	-0.156267	-0.21098	-0.101018	-0.201092	-0.15268	-0.324436	-0.309614	-0.277539	-0.318298
93	-0.41313	-0.490759	-0.527896	-0.381606	-0.377929	-0.378127	-0.532377	-0.498719	-0.499682	-0.422543	-0.339053	-0.589841	-0.621174	-0.545927	-0.488629	-0.423133	-0.428791	-0.454154	-0.318633	-0.0873959	-0.176261	-0.271683	-0.395468	-0.289131	-0.262578	-0.293839	-0.141472	0.188819	0.282429	0.197463	0.0420106	0.195519	0.0725091	-0.117215	0.298987	0.145512	0.114926	0.201089	0.2122	0.207725	0.231745	0.247462	0.482422	0.46674	0.486121	0.388042	0.257031	0.162	0.0713218
94	0.146215	0.0857982	-0.0358117	-0.0105804	0.023413	0.0854695	-0.0306285	0.00314712	-0.153144	-0.300643	-0.37659	-0.126279	-0.230709	-0.185686	-0.201342	-0.139887	-0.00646376	-0.0228464	-0.0176578	-0.0387067	0.102331	0.290658	0.417392	0.463959	0.468962	0.432197	0.318833	0.339931	0.353585	0.151021	0.22507	0.336682	0.213811	0.146592	0.192995	0.206944	0.0535152	0.0587696	-0.000795198	-0.0561988	-0.0714373	0.0476777	-0.141025	-0.0450365	-0.0611749	0.0291135	-0.0637037	0.0862625	-0.087141
95	-0.456765	-0.542491	-0.460152	-0.328963	-0.289141	-0.354689	-0.232063	-0.0999265	0.0603587	-0.014111	0.115951	0.143663	0.152463	0.212048	0.431944	0.399594	0.350789	0.193532	0.138005	0.0419299	0.101205	0.154223	0.211267	0.238902	0.290304	0.200249	0.289883	0.0945823	0.239711	0.196498	0.113631	-0.037201	-0.0632344	-0.0604528	0.0328669	-0.00884802	-0.0975271	-0.18293	-0.184816	-0.316969	-0.321887	-0.384014	-0.400609	-0.474288	-0.596793	-0.510188	-0.385632	-0.471097	-0.377122
96	-0.133842	-0.198457	-0.0576921	0.0582058	0.070334	0.135002	0.0553823	-0.0492037	0.00697209	0.101171	0.0545837	0.0451055	0.103996	0.00523217	-0.0638214	-0.0643336	-0.0175727	0.529353	0.713038	0.65972	0.842903	0.772002	0.716501	0.695171	0.601679	0.478045	0.454951	0.215055	0.133689	0.265475	0.244611	0.069665	0.0651331	0.0120653	-0.0745915	0.0954254	0.0952345	0.129698	-0.0489869	-0.0357378	-0.216614	-0.229005	-0.173844	-0.233347	0.176697	0.546411	0.462896	0.191645	0.1658
97	0.0324756	0.195803	0.132537	0.0681396	0.0843535	0.0960321	0.0837731	0.00746747	0.116376	-0.0190486	-0.0608868	-0.0409738	-0.0967198	-0.126489	-0.0645201	0.0101542	-0.187513	-0.0501491	-0.0247421	-0.00972645	-0.00133963	0.131378	-0.00114478	-0.00182711	-0.030998	-0.0830729	-0.0953043	0.118901	0.0174416	0.067619	0.19167	0.296674	0.349653	0.384803	0.253228	0.266955	0.266925	0.367442	0.406088	0.445139	0.505888	0.415696	0.26797	0.336716	0.296226	0.439061	0.324582	0.463209	0.382804
98	-0.0278588	-0.0549217	-0.117737	-0.0495143	-0.141045	0.064581	0.312183	0.342412	0.383163	0.270416	0.0295081	0.148518	0.159269	0.265945	0.224215	0.211362	0.0166753	-0.0179087	0.0547932	0.0951634	0.235141	0.150145	0.16013	-0.0335211	0.215518	0.560841	0.557975	0.366949	0.338171	0.242508	-0.0721188	-0.126195	-0.253495	-0.182776	-0.286749	-0.252168	-0.2232	-0.374953	-0.308514	-0.294141	-0.358613	-0.221508	-0.232178	-0.0546906	-0.043135	0.0402745	0.168114	0.157112	-0.000860032
99	0.0708796	0.157782	-0.0974122	0.129395	0.368729	0.551863	0.397072	0.513748	0.413657	0.260893	0.120946	0.20129	0.0702228	0.0370722	-0.0270207	-0.000934024	0.0370826	-0.0737611	0.0088922	-0.0725994	-0.0460786	-0.123609	-0.0468711	-0.0200265	-0.0359319	0.190938	0.195451	0.337099	0.215332	0.0439439	-0.0741395	-0.0175314	-0.0556693	-0.00756259	-0.0154764	-0.0112805	-0.215497	-0.00806235	-0.106925	-0.138792	-0.0995541	-0.253587	-0.224225	-0.190299	0.144483	0.387899	0.302489	0.328276	0.170913
100	-0.177719	-0.334384	-0.10795	-0.0521331	-0.149755	-0.156747	-0.271946	-0.242349	-0.285681	-0.258044	-0.191301	-0.182828	-0.119036	-0.0442448	0.113059	0.0659643	-0.0224788	-0.110574	-0.230142	-0.197073	-0.135256	-0.127959	-0.103086	-0.323794	-0.299943	-0.269016	-0.394217	-0.329293	-0.203627	-0.276688	-0.209662	-0.266944	-0.165505	-0.199018	-0.158034	-0.184245	-0.191272	-0.265558	-0.329465	-0.287976	-0.42816	-0.517974	-0.406595	-0.332607	-0.315182	-0.149263	-0.264697	-0.268661	-0.108094
101	0.196173	0.0831872	0.103778	0.145084	0.168513	0.0554232	0.067541	0.11267	0.0618736	-0.0103244	0.0364573	0.128012	0.129063	0.0959332	0.00219069	0.154081	0.037608	0.0437771	0.0553336	0.144499	0.161064	0.0742993	0.152995	0.075436	0.17954	0.136038	-0.0894504	-0.121444	-0.146591	-0.1269	-0.0908536	-0.0536758	-0.00241818	-0.160736	-0.123608	-0.165189	-0.151021	-0.288346	-0.271603	-0.157525	-0.0807159	0.013346	-0.0784883	-0.0918528	-0.159769	-0.098486	0.0219642	0.0640372	-0.0114709
102	-0.000100199	-0.0548015	-0.171944	-0.179976	-0.371388	-0.374182	-0.257104	-0.317773	-0.322221	-0.295713	-0.260236	-0.130242	0.307541	0.44514	0.479744	0.365424	0.367836	0.394194	0.236324	0.0681045	0.173606	0.0556174	0.0962116	0.00167786	-0.11848	-0.328476	-0.255998	-0.389133	-0.499202	-0.368077	-0.266685	-0.318597	-0.261239	-0.171928	-0.31183	-0.269332	-0.174313	-0.36728	-0.352014	-0.367351	-0.349921	-0.23612	-0.197245	-0.11707	-0.0798415	-0.0775162	0.0675436	0.314103	0.421856
103	-0.240453	-0.117157	-0.183648	-0.100887	-0.259	-0.228115	-0.177171	-0.116261	0.0767867	0.376516	0.283493	0.245471	0.1225	0.207402	0.230826	0.145422	0.139337	0.0539415	0.0728245	0.171975	0.229959	0.0544583	-0.0117179	0.0627611	0.0659945	0.0296973	-0.0835509	-0.0770694	-0.144843	-0.200075	-0.0880961	-0.0816551	-0.0319328	0.0945007	0.0594498	-0.0976159	-0.238071	-0.10384	-0.341427	-0.201926	-0.284663	-0.225367	-0.169141	-0.1892	-0.260482	-0.162187	-0.147418	-0.0983786	-0.268392
104	-0.0345466	0.0924769	0.103299	0.252007	0.321283	0.27949	0.191537	0.0489641	-0.0254941	0.0602288	0.168217	0.136477	0.0763521	0.100151	-0.0954097	-0.0121998	-0.0842224	-0.0146913	-0.00533572	0.0375015	0.0255249	0.142098	0.114183	0.0428548	0.0209032	0.0405545	0.134757	-0.195017	-0.209955	-0.214368	-0.256356	-0.33315	-0.348891	-0.396567	-0.331951	-0.193376	-0.282357	-0.385662	-0.324666	-0.200481	-0.290433	-0.234958	-0.125082	-0.0342488	-0.245635	-0.255345	-0.353372	-0.320652	-0.446503
105	0.0757032	0.543199	0.52709	0.476869	0.403072	0.27692	0.269165	0.0208554	0.133727	0.0996709	-0.0461665	-0.0276677	0.0647816	0.0816745	-0.0398877	0.120488	-0.0995148	-0.104618	-0.152013	-0.0980345	-0.183353	-0.246961	-0.241719	-0.0521461	-0.182198	-0.126685	-0.0893127	-0.00798402	-0.0170695	-0.0381015	-0.313608	-0.362396	-0.206421	-0.174113	-0.285086	-0.221699	-0.152259	-0.195227	-0.323931	-0.135446	-0.134724	-0.165316	-0.00805196	0.00463187	0.0938934	-0.0953455	0.00487601	-0.0775473	-0.148251
106	0.825475	0.732211	0.645384	0.698244	0.699664	0.549276	0.53647	0.631722	0.601752	0.519129	0.400009	0.532922	0.53581	0.554541	0.479688	0.528526	0.552773	0.614551	0.557365	0.604604	0.433229	0.320746	0.306182	0.350137	0.247483	0.231684	0.340513	0.169448	0.319904	0.341719	0.231199	0.314533	0.22041	0.213252	0.306246	0.217469	0.136529	0.183307	0.0633821	0.0898595	0.106245	0.0535314	0.115754	0.367418	0.408476	0.425607	0.419668	0.554852	0.48172
107	0.525721	0.626039	0.648454	0.496569	0.852452	0.854252	0.87847	0.977297	1.06018	1.14026	1.20602	1.34861	1.3018	1.30371	1.26649	1.24961	1.18875	0.953351	0.942804	0.886071	0.786273	0.747531	0.769746	0.772973	0.801426	0.797318	0.666782	0.597122	0.636435	0.597029	0.736693	0.817246	0.775145	0.620223	0.614662	0.573297	0.533489	0.490189	0.586477	0.515225	0.543007	0.559567	0.352081	0.203946	0.0764297	0.290691	0.0979903	0.0763679	0.0377677
108	-0.387207	-0.154914	-0.16874	0.0392974	0.171441	0.348909	0.270082	0.255737	0.300323	0.356985	0.20249	0.172971	-0.063017	-0.0377869	-0.250885	-0.109449	-0.258868	-0.0818458	-0.0629624	-0.153732	-0.167014	-0.176123	-0.0163041	-0.106051	-0.100617	-0.261337	-0.310429	-0.44765	-0.425868	-0.470272	-0.334681	-0.414051	-0.445964	-0.360518	-0.28256	-0.242463	-0.115859	-0.384235	-0.362801	-0.172834	-0.251681	-0.285772	-0.431	-0.342591	-0.102133	-0.314111	-0.168503	-0.156947	-0.10711
109	0.473168	0.452434	0.440569	0.385612	0.36362	0.0598283	0.0637373	-0.0483055	0.0862646	0.0633085	0.0407422	-0.0428363	0.0378312	0.0228004	-0.198869	0.0187328	0.0528747	0.000506597	0.183767	0.522781	0.860888	0.930521	0.679518	0.687539	0.580185	0.637434	0.659612	1.04235	1.19609	1.03073	1.15633	0.911518	0.731174	1.07814	0.638605	0.778106	0.766693	0.710975	0.525188	0.391777	0.463541	0.447595	0.392624	0.477641	0.53924	0.553743	0.555476	0.331574	0.142409
110	0.313178	0.214837	0.215539	0.0894806	0.113053	0.213815	0.103999	-0.0163541	-0.00260213	0.171703	0.0753664	0.00246471	-0.101996	0.0114067	0.0689524	0.106446	0.102681	0.204057	0.180301	0.221669	-0.0483863	0.00877881	0.096069	0.10829	0.180843	0.169947	0.104372	0.00792018	0.118914	0.21343	0.254987	0.209231	0.211686	0.116801	0.0869828	-0.00537392	0.0903002	0.0125303	-0.0181625	-0.110408	0.0178563	-0.079518	-0.260272	-0.100662	-0.198141	-0.26002	-0.197913	-0.0930544	-0.221765
111	0.744025	0.685619	0.640306	0.658888	0.660618	0.803173	0.679244	0.556324	0.51286	0.462367	0.331705	0.320685	0.397464	0.275444	0.473495	0.504307	0.456263	0.381276	0.318037	0.40867	0.402233	0.510749	0.469999	0.508978	0.411949	0.231777	0.191183	0.192194	0.15004	0.129243	0.142576	-0.00161444	-0.0334478	-0.124758	-0.112302	-0.131553	-0.174356	-0.188521	-0.250145	-0.240083	-0.421975	-0.401263	-0.393617	-0.404993	-0.355187	-0.400088	-0.374463	-0.460635	-0.431597
112	0.172074	0.395871	0.452567	0.431321	0.442758	0.280883	0.0621605	-0.000974358	-0.0574116	-0.189258	-0.0455276	-0.122475	-0.242353	-0.275167	-0.279851	-0.144091	-0.215497	-0.392587	-0.292579	0.0263652	-0.162049	-0.236167	-0.27167	-0.162683	-0.179512	-0.248189	-0.048845	0.231781	0.346264	0.397925	0.222292	0.299291	0.3074	0.149671	0.441212	0.642174	0.396589	0.318077	0.271981	0.393072	0.477251	0.435515	0.218851	0.112976	0.248057	0.425108	0.215301	0.172282	0.0474726
113	-0.0913934	-0.16112	-0.1913	-0.123777	-0.0455005	-0.226593	-0.152256	-0.193067	-0.141221	-0.232916	0.0225506	-0.0571217	-0.0924937	0.0818104	-0.165525	-0.0270583	0.0452684	-0.100602	0.146514	0.0124342	0.0769086	0.0587707	-0.0334048	0.0343499	-0.0252264	-0.129034	-0.0182654	0.0261961	-0.113213	-0.0447785	0.194527	-0.0118558	0.00019887	-0.183256	-0.314825	-0.262886	-0.197524	-0.13703	-0.0238772	-0.119647	-0.0868487	-0.0319481	-0.0631202	-0.100603	-0.0939874	-0.104469	-0.024331	-0.0240045	0.0751116
114	0.283626	0.242291	0.0991519	0.231789	0.294091	0.171548	0.358193	0.311104	0.355267	0.489642	0.515535	0.728912	0.726826	0.733023	0.566932	0.584217	0.550128	0.22626	0.216452	0.194473	0.15973	0.0267456	0.126731	0.0140035	-0.0438077	-0.140053	-0.228639	-0.149889	0.0169069	0.0237432	0.0340218	0.127177	0.044034	0.0242937	-0.059799	-0.193439	-0.198301	-0.085155	-0.0193237	0.0723439	0.028136	0.0436265	-0.06245	-0.246945	-0.167513	-0.259081	-0.381037	-0.226241	-0.216
115	0.247236	0.227585	0.159713	0.153148	0.0440571	0.0434638	-0.0273944	-0.154808	0.0299507	-0.0576843	-0.0167826	0.131012	0.328554	0.487997	0.477053	0.298347	0.307977	0.109727	0.202165	0.117281	0.103903	0.0343284	0.00969852	-0.038647	0.116378	-0.0868495	-0.134171	-0.0370797	-0.167597	-0.153558	-0.172175	-0.153814	-0.0193611	-0.0915515	-0.119345	-0.138905	-0.130865	-0.162729	-0.103562	-0.223314	-0.145016	-0.0593781	-0.103245	-0.162843	-0.0874632	-0.227871	-0.189513	-0.197324	-0.0402851
116	-0.423373	-0.395388	-0.293836	-0.363265	-0.277295	-0.733939	-0.59413	-0.428305	-0.531786	-0.472388	-0.348671	-0.463909	-0.517695	-0.474479	-0.46865	-0.610211	-0.499139	-0.3906	-0.356386	-0.4591	-0.477819	-0.450376	-0.468633	-0.45806	-0.382218	-0.0869543	-0.163846	-0.180905	-0.413371	-0.352499	-0.537699	-0.562722	-0.532282	-0.380895	-0.43175	-0.377526	-0.460697	-0.459031	-0.360364	-0.371613	-0.106461	-0.269729	-0.287241	-0.265182	-0.359833	-0.503314	-0.502001	-0.313135	-0.50778
117	-0.495755	-0.133419	-0.0517411	-0.184085	-0.188343	-0.237287	-0.320775	-0.142421	-0.143967	-0.285366	-0.389998	-0.369538	-0.377204	-0.36508	-0.253276	-0.0692012	-0.075745	-0.133999	-0.107901	-0.162087	-0.154372	-0.173194	-0.111485	-0.154609	-0.0169538	0.0847226	-0.12868	-0.0803081	-0.111534	0.106561	0.158271	0.308032	0.160245	0.0569112	-0.00538557	-0.104445	-0.207116	-0.103584	-0.0807125	-0.065225	-0.0653538	-0.0602081	0.0155772	0.0384068	-0.103071	-0.0746249	-0.213991	-0.198491	-0.279694
118	0.017563	0.228377	0.340416	0.556907	0.50775	0.532786	0.401146	0.441593	0.313509	0.168898	0.145541	0.0116429	0.00869206	-0.00497188	0.00444112	-0.0343627	-0.115324	8.33797e-05	-0.0584745	-0.0905407	-0.144421	-0.269464	-0.233125	-0.174794	-0.33394	-0.210434	-0.303664	-0.259331	-0.375157	-0.341487	-0.205616	-0.130974	-0.0457487	-0.0508551	-0.0810237	-0.200871	-0.271512	-0.24787	-0.150752	-0.11578	-0.128035	-0.12051	-0.320987	-0.265469	-0.233143	-0.302927	-0.358703	-0.179145	-0.280873
119	-0.362108	-0.682959	-0.540828	-0.725849	-0.702177	-0.519364	-0.381526	-0.299911	-0.417531	-0.415179	-0.326546	-0.523938	-0.671331	-0.690746	-0.668362	-0.747882	-0.748551	-0.695412	-0.686533	-0.535553	-0.580529	-0.652368	-0.681738	-0.634023	-0.57576	-0.322253	-0.0973142	-0.0954016	-0.167371	-0.320765	-0.510756	-0.468944	-0.232675	-0.278296	-0.160662	-0.0432727	-0.101544	-0.0100332	-0.0319751	-0.0727555	0.0483774	0.0910254	0.0469244	0.0650121	0.179884	0.14646	0.0630046	0.022478	0.128428
120	-0.309503	-0.381625	-0.345249	-0.397696	-0.31212	-0.107542	-0.293401	-0.327078	-0.212879	-0.235211	-0.212042	-0.41666	-0.40909	-0.489865	-0.372133	-0.359513	-0.333006	-0.194501	-0.0632589	-0.130973	-0.0310661	-0.0227438	-0.154981	-0.20999	-0.22259	-0.353215	-0.316358	-0.42387	-0.323074	-0.283478	-0.306155	-0.30075	-0.198362	-0.292864	-0.332746	-0.188484	-0.147141	-0.103027	0.0105184	-0.0780579	-0.0751611	0.00790412	-0.147801	-0.127235	-0.110858	-0.227854	-0.276014	-0.404534	-0.300746
121	-0.17841	-0.267949	-0.30751	-0.154693	-0.199326	-0.538192	-0.440494	-0.385749	-0.332793	-0.423802	-0.297424	-0.389517	-0.247354	-0.14396	-0.429297	-0.332587	-0.157022	-0.289035	-0.0876563	-0.152947	-0.0740512	-0.177705	-0.197911	-0.137632	-0.175819	-0.256333	-0.264918	-0.0647206	-0.318564	-0.236365	-0.0282566	-0.0664762	-0.0470391	-0.139144	-0.283326	-0.236567	-0.366717	-0.215189	-0.107971	-0.102766	-0.122691	-0.12537	0.227398	0.719969	1.08659	1.26346	1.15695	1.00058	1.04166
122	0.270432	-0.0460162	0.174585	0.687069	0.305396	0.326968	0.119095	-0.00412591	0.164364	0.187958	0.337763	0.0600163	0.163262	-0.0256578	0.0667503	-0.0329241	0.067852	0.142695	-0.112535	-0.109532	-0.0153802	-0.0299671	-0.179009	-0.0160054	-0.153665	-0.0528764	0.100732	0.0332062	-0.138318	-0.00875999	0.0732635	-0.116363	-0.161964	-0.0868743	0.0479576	-0.0204782	-0.0343412	-0.0258097	-0.0569332	-0.047786	-0.108994	0.0498876	-0.0960081	-0.0772407	-0.174232	0.0397785	0.0303148	-0.162389	-0.305658
123	0.344981	0.290324	0.523149	0.606261	0.476192	0.461911	0.509311	0.543799	0.566773	0.306042	0.387013	0.438098	0.303242	0.219936	0.309149	-0.0431439	-0.0243566	0.118095	-0.0136466	0.150601	0.26859	0.258438	0.24052	0.263759	0.277208	0.327612	0.104141	0.028398	-0.0805588	-0.157461	-0.334983	-0.21728	-0.175653	-0.13707	-0.298819	-0.226332	-0.242632	-0.151947	-0.2632	-0.22854	-0.121405	-0.16913	-0.209892	-0.0349976	-0.089666	-0.237143	-0.172087	-0.25584	-0.376207
124	-0.420979	-0.320555	-0.395881	-0.188191	-0.266755	-0.216335	-0.153061	-0.222794	0.0142932	0.0877842	-0.114103	-0.0424982	-0.187349	-0.0807055	-0.340339	-0.401268	-0.274009	0.10268	-0.0397716	-0.0141212	0.239178	0.0600372	0.0403589	-0.0322804	0.328679	0.176955	0.380189	0.241442	0.22667	0.270626	0.297852	0.15223	0.240782	0.323946	0.365526	0.188609	0.352934	0.317315	0.35268	0.248999	0.208469	0.30801	0.252447	0.386957	0.378569	0.523912	0.423383	0.294497	0.454853
125	0.107164	0.517031	0.369698	0.309712	0.151411	0.130404	-0.0668633	0.14925	0.0405742	0.197273	0.122263	-0.0430419	0.0661121	-0.0130636	-0.181171	-0.199275	-0.332502	-0.182343	-0.140657	-0.317525	-0.169416	-0.365377	-0.312025	-0.309537	-0.556934	-0.576434	-0.434819	-0.513931	-0.632613	-0.433032	-0.413568	-0.39781	-0.368403	-0.268163	-0.421724	-0.242564	-0.203375	-0.396531	-0.437754	-0.202211	-0.423711	-0.297423	-0.0887982	-0.183417	-0.102219	0.0573471	-0.0205191	0.311628	0.661174
126	0.44092	0.195791	0.0329886	-0.160513	-0.0247732	-0.104921	-0.0767503	-0.182527	-0.21558	-0.161855	-0.117898	-0.121981	-0.00771221	-0.104369	-0.126109	0.0120601	-0.123581	-0.0336165	-0.0250512	-0.0103557	-0.0620039	-0.00339967	-0.0364839	-0.0640174	-0.0927262	-0.0815737	0.0593384	-0.0841492	-0.0245091	-0.0601989	-0.13515	-0.101546	0.0372206	0.182138	0.263055	0.1232	0.0956524	0.239453	0.359908	0.526751	0.473449	0.514005	0.511188	0.413545	0.521535	0.630917	0.67955	0.635036	0.605507
127	0.504575	0.513881	0.506902	0.386083	0.289796	0.307421	0.586185	0.451129	0.508125	0.26306	0.241391	0.788278	0.796893	0.852861	0.776975	0.665932	0.674282	0.546976	0.266343	0.20706	0.264022	0.194951	0.162491	0.0282384	0.132163	-0.0853861	-0.16306	-0.17005	-0.108438	0.229375	0.0568167	0.0485953	0.109708	-0.177356	-0.184835	-0.0930778	0.0236618	-0.23224	-0.0532694	0.13227	-0.0440206	-0.0773983	0.183039	0.0694076	0.189271	0.126594	0.0401466	0.130356	0.15842
128	-0.362399	-0.613754	-0.508913	-0.554472	-0.458781	-0.236154	-0.505948	-0.404397	-0.431589	-0.417099	-0.392246	-0.469443	-0.366942	-0.25804	0.0418566	0.026587	0.328312	0.5091	0.447064	0.530792	0.70226	0.796618	0.649044	0.54339	0.447504	0.646347	0.463366	0.394003	0.213726	0.125846	0.0259983	-0.180592	-0.0911199	-0.061026	-0.0892338	0.103735	0.228218	0.0827888	0.120772	0.0470084	-0.0243474	0.0341232	-0.106893	0.0221353	-0.0885658	-0.0832727	-0.0255103	-0.267901	-0.209423
129	-0.223058	-0.3737	-0.245787	-0.570505	-0.331401	-0.192553	-0.0142114	0.0696621	0.255617	0.165216	0.2736	0.272764	0.0370825	-0.0583135	0.0372215	0.126088	-0.198941	-0.0851681	-0.0270951	-0.180438	-0.246605	-0.166114	-0.154434	-0.306219	-0.211361	-0.283054	-0.317078	-0.3002	-0.268793	-0.245188	-0.117441	-0.148688	-0.170335	-0.219269	-0.149561	-0.153153	-0.218467	-0.316178	-0.162752	-0.158666	-0.356966	-0.452446	-0.377662	-0.305011	-0.717416	-0.543079	-0.591247	-0.616336	-0.641909
130	-0.177402	-0.212634	-0.163713	-0.187389	-0.218502	-0.441568	-0.254174	-0.176985	0.0191726	-0.144167	-0.484411	-0.277036	-0.460912	-0.388147	-0.147544	-0.218601	-0.230707	-0.149317	-0.250924	-0.315862	-0.190537	-0.128792	-0.0961236	-0.0133251	0.0284602	0.0186058	-0.237295	-0.0460706	-0.054023	0.102382	0.0699152	-0.0456625	-0.13795	-0.133486	-0.201691	0.159971	0.254513	0.161113	0.279061	0.10536	0.067289	0.017711	-0.0283819	0.112672	0.15584	0.179818	0.053672	-0.0628832	0.157138
131	-0.259281	-0.257816	-0.506663	-0.600858	-0.585571	-0.448564	-0.447258	-0.361456	-0.455106	-0.292884	-0.332722	-0.303039	-0.38199	-0.341694	-0.438458	-0.359906	-0.616001	-0.560502	-0.499515	-0.358311	-0.323074	-0.423124	-0.463868	-0.490099	-0.350557	-0.406936	-0.489918	-0.426241	-0.347745	-0.434208	-0.669021	-0.417718	-0.575853	-0.375844	-0.22815	-0.305155	-0.348064	-0.309505	-0.393031	-0.210032	-0.267916	-0.117203	-0.0244694	-0.189627	-0.236846	-0.192722	-0.210682	-0.0229554	-0.0718617
132	-0.110698	-0.27288	-0.225015	-0.133049	-0.0465806	0.00733635	0.207135	0.495684	0.383878	0.209201	0.165773	0.348681	0.494797	0.582136	0.59084	0.872934	1.0147	0.878516	0.867541	0.908581	1.14007	0.995659	1.04865	0.883277	0.973846	0.639804	0.681591	0.69836	0.982856	0.874222	0.987561	0.951547	0.997102	0.902076	1.21765	1.28398	1.44461	1.33492	1.24434	1.06403	1.07432	1.01051	0.926213	0.974777	0.9187	0.688711	0.573308	0.772479	0.592263
133	-0.133243	-0.163403	-0.222135	-0.0682941	-0.146109	-0.157137	-0.00131523	-0.18973	-0.0771425	-0.355024	-0.322025	0.0976554	0.368908	0.427009	0.382331	0.267397	0.170126	0.0321464	0.155941	0.3373	0.307906	0.263215	0.0863554	-0.0673858	0.0111997	0.0591668	0.0813499	0.0659004	-0.0043357	0.223054	-0.0383654	0.0256071	-0.00640018	-0.0133009	0.00779145	-0.0492409	0.00704403	-0.0785722	-0.0142401	0.155959	0.0376629	-0.0395799	-0.0459804	-0.0342319	0.177627	-0.0427742	-0.0272532	0.00595118	-0.00922977
134	1.58971	1.68863	1.66794	1.37333	1.33871	1.3606	1.23462	1.11221	0.876517	0.806792	0.899454	0.908732	0.911181	0.953852	0.836166	1.03411	0.804208	0.464789	0.563026	0.666987	0.814218	0.804865	0.715458	0.652883	0.473841	0.496151	0.475521	0.502807	0.421264	0.389305	0.624129	0.56444	0.304856	0.264069	0.399765	0.312242	0.153791	0.182759	0.382324	0.147217	0.289164	0.468992	0.103809	-0.113073	-0.266322	-0.157588	-0.183894	-0.249453	-0.263579
135	-0.209526	-0.046065	-0.277305	-0.264301	-0.0170304	-0.0745174	0.0284669	-0.126216	-0.139167	0.0940896	0.00849364	0.121365	0.481969	0.69882	0.696275	0.830904	0.754879	0.689881	0.90818	0.831202	0.596461	0.763873	0.63835	0.892041	0.832984	0.869714	0.655551	0.661537	0.642105	0.403488	0.339822	0.563144	0.417366	0.381077	0.364319	0.0614729	0.117199	0.22361	0.0296595	0.178319	0.282651	0.146831	0.0495491	0.141801	0.0373602	0.0795313	0.0908007	0.14767	0.0710723
136	0.0484756	0.11026	-0.170423	0.0064948	-0.0247035	0.264167	0.12557	0.106795	-0.0221534	-0.0799165	-0.186817	-0.430682	-0.492556	-0.184123	-0.230045	-0.105425	-0.373252	-0.318909	-0.233612	-0.166956	-0.382455	-0.0837641	-0.073161	-0.16824	-0.00357249	-0.118814	-0.165382	-0.00518187	-0.36784	0.0385074	-0.00907762	0.0996937	-0.0850818	-0.00690204	-0.164683	0.18092	0.250207	0.348275	0.482676	0.187801	0.176788	0.305556	0.251908	0.452629	0.331359	0.172576	0.165087	-0.104821	0.0319912
137	-0.167267	0.00701361	-0.238983	-0.402383	0.26118	-0.190867	0.131652	0.244734	-0.125782	-0.144541	-0.0747043	-0.364236	-0.338043	-0.146721	-0.00491861	-0.171817	0.0142422	-0.397816	-0.143585	-0.0424628	-0.0768377	-0.236647	0.0166186	-0.162906	-0.0483598	-0.283549	-0.179908	-0.168294	0.158261	-0.132365	-0.183911	0.138677	-0.208037	-0.199087	0.212889	0.339195	0.202165	-0.254569	-0.0344885	-0.352915	-0.219096	-0.0782034	0.0298342	-0.399678	-0.248544	-0.637982	-0.0917712	0.0871763	-0.203205
138	-0.246556	-0.252428	-0.563175	-0.660082	-0.627118	-0.783499	-0.502146	-0.718412	-0.692391	-0.543564	-0.3157	-0.132305	-0.114704	-0.187896	-0.0956793	-0.107816	-0.244253	-0.289949	-0.067958	-0.226207	-0.207631	-0.0805746	-0.0376026	0.0595722	0.00635262	-0.246314	0.019686	-0.129541	0.15168	0.0900644	-0.113572	-0.353794	-0.404823	-0.27054	-0.246614	-0.47597	-0.248289	-0.495584	-0.436565	-0.638503	-0.61611	-0.553275	-0.290377	0.0886103	-0.309615	-0.138821	-0.246761	-0.457278	-0.343381
139	0.809851	0.523117	0.35505	0.0651436	0.153214	0.0509284	0.170612	-0.0430082	0.0735093	-0.17768	0.161278	0.129121	0.261612	0.0410284	0.0622276	0.33823	-0.161691	-0.0229978	0.230724	0.250857	0.424562	0.520077	0.454448	0.301672	0.243225	0.170076	0.225818	0.076468	0.213883	0.20706	0.14542	0.0651916	0.0229068	0.300025	0.367851	0.340195	0.404737	0.383273	0.21075	0.339965	0.26243	0.339342	0.262257	0.295291	0.201843	0.240395	0.440047	0.289536	0.307747
140	-0.165735	-0.492433	-0.243538	-0.125421	-0.250435	-0.373925	-0.4612	-0.180236	-0.0880388	-0.114543	-0.400197	-0.0191354	-0.139763	-0.334014	0.0881091	-0.333251	-0.367157	-0.322644	-0.297392	0.0769809	-0.0681535	-0.432264	-0.037099	-0.183827	-0.15051	0.0585839	-0.0210176	0.0105126	0.159078	-0.109908	-0.0265045	-0.136655	-0.141846	-0.327913	-0.19315	-0.200456	0.2087	-0.30544	-0.130119	0.0786428	0.0161731	0.160949	0.307262	0.4349	0.135318	0.127802	-0.109484	-0.0772694	-0.259893
141	-1.11035	-0.966825	-0.711022	-0.75545	-0.371977	-0.407558	-0.547215	-0.44564	-0.443823	-0.467983	-0.496583	-0.694969	-0.786745	-0.482888	-0.574083	-0.667649	-0.729726	-0.405367	-0.212103	-0.281173	-0.582575	-0.412194	-0.536945	-0.204565	-0.23681	-0.450635	-0.548342	-0.797082	-0.582627	-0.401728	-0.499614	-0.450633	-0.616926	-0.609437	-0.46466	-0.429759	-0.252667	0.0535036	-0.0762944	0.0481561	0.206115	-0.0982073	-0.450107	-0.321509	-0.223679	-0.400178	-0.401136	-0.470624	-0.240822
142	-0.476773	0.143977	-0.01654	-0.594788	0.0179845	0.107969	0.0949439	0.00783123	0.350833	0.509619	0.298646	0.00235632	0.186245	0.303153	-0.212501	-0.333192	-0.13507	-0.296035	0.0436503	-0.186641	-0.345786	-0.233634	-0.288229	-0.41601	-0.22231	-0.324753	-0.479829	-0.567742	-0.468546	-0.587411	-0.410309	-0.408137	-0.458976	-0.310278	-0.607002	-0.14899	-0.27602	-0.586401	-0.314466	-0.653099	-0.818061	-0.773681	-0.682842	-0.767111	-0.899356	-1.2658	-1.22302	-1.1221	-0.507827
143	-0.693977	-0.82334	-0.853123	-1.16795	-1.04437	-0.935767	-0.522497	-0.431825	-0.369762	-0.336481	-0.104306	-0.416247	-0.355839	-0.383714	-0.37783	0.0236024	0.608258	0.662557	0.480091	0.668078	0.714032	0.599506	0.883256	0.405009	0.356997	0.43995	0.328617	0.387334	0.382745	0.334942	0.299519	0.162601	0.442742	0.420426	-0.0495766	-0.0717163	0.172337	0.0795735	0.446439	0.438635	0.670518	0.403273	0.347095	0.519264	0.319497	0.548281	0.561689	0.513786	0.381734
144	-0.462412	-0.39709	-0.0981379	-0.434484	-0.47258	-0.136583	-0.444808	-0.122977	-0.0692234	-0.0934927	0.238002	0.388849	0.31486	0.117916	0.271208	0.266945	0.371895	0.515531	0.514949	0.207871	0.218008	0.573954	0.249175	0.345361	0.329075	0.657237	0.502896	0.695142	0.816321	0.201909	0.207084	0.116258	0.0988276	0.650641	0.715726	0.823791	0.597142	0.558091	0.255969	-0.0687124	0.107577	0.352103	0.154341	0.106187	-0.3061	-0.278131	0.267331	0.219874	0.181469
145	0.191472	0.166838	0.124835	0.0871006	0.0497909	0.0186547	0.00684604	-0.0131364	-0.0543407	-0.0811746	-0.109396	-0.12637	-0.128848	-0.0812488	0.00721951	0.0432098	0.0304516	0.00921129	0.054763	0.171736	0.254886	0.296848	0.301504	0.27415	0.249161	0.222442	0.237637	0.293786	0.365384	0.368354	0.375731	0.427564	0.393458	0.34276	0.294382	0.265638	0.285116	0.318982	0.26875	0.229569	0.261145	0.357247	0.502598	0.540399	0.485728	0.414807	0.358419	0.313974	0.268525
146	0.557759	0.543628	0.499883	0.481047	0.452072	0.412778	0.389924	0.452943	0.531196	0.492463	0.465637	0.415848	0.374584	0.350961	0.365793	0.33435	0.324876	0.296719	0.287058	0.235302	0.231965	0.201094	0.191772	0.172448	0.153421	0.123306	0.108885	0.0603413	0.0285849	0.0183503	0.0155833	-0.0215826	-0.00124549	-0.0481659	-0.0488534	-0.0786805	-0.118791	-0.120464	-0.105659	0.00306779	0.077818	0.0715769	0.0334397	0.0212457	0.101927	0.223187	0.280565	0.281107	0.237706
147	-0.014314	-0.0366152	-0.0305343	-0.0528665	-0.0379961	0.0438836	0.114721	0.167343	0.185075	0.189227	0.189881	0.161066	0.132199	0.112173	0.0899164	0.0481236	0.0450658	0.0503502	0.102898	0.18143	0.231636	0.266389	0.288513	0.288975	0.253164	0.223102	0.207048	0.147221	0.11474	0.107978	0.0828408	0.0522024	0.0402391	0.0350891	0.030379	0.04504	0.0110598	-0.0276022	-0.0131874	-0.0185056	-0.0176159	-0.053563	-0.103406	-0.110339	-0.0850891	-0.096633	-0.0939921	-0.0949061	-0.106651
148	0.362786	0.341787	0.33372	0.308191	0.294019	0.296418	0.287634	0.278556	0.271582	0.272513	0.244646	0.224622	0.190989	0.170039	0.150882	0.128165	0.0980145	0.0882787	0.0860853	0.0834061	0.0908233	0.128144	0.18283	0.235474	0.267874	0.301357	0.328517	0.374354	0.380228	0.38631	0.408581	0.388363	0.370936	0.351817	0.329735	0.299306	0.270534	0.263225	0.270252	0.246546	0.232351	0.227348	0.22322	0.204121	0.187307	0.155803	0.154141	0.121062	0.127046
149	0.153633	0.38357	0.457798	0.407447	0.350993	0.282372	0.261424	0.212469	0.15887	0.123563	0.0937517	0.052467	0.0371564	-0.0076005	-0.0358977	-0.0672109	-0.0702102	-0.0853343	-0.131894	-0.134697	0.092956	0.194676	0.18542	0.145312	0.0791648	0.0568436	0.00275695	-0.012642	-0.025373	-0.0671559	-0.10155	-0.115201	-0.149836	-0.155537	-0.185554	-0.184712	-0.102573	0.0224815	0.0312909	0.00424813	-0.00594859	-0.0373716	-0.0590546	-0.0881993	-0.140775	-0.143258	-0.166564	-0.17457	-0.199974
150	-0.229222	-0.225079	-0.21901	-0.226049	-0.207843	-0.217663	-0.217097	-0.207153	-0.192231	-0.192113	-0.224347	-0.222363	-0.198323	-0.187751	-0.157466	-0.151264	-0.171105	-0.20003	-0.181982	-0.193285	-0.188598	-0.165391	-0.201043	-0.202653	-0.206302	-0.195399	-0.171247	-0.186985	-0.174549	-0.192542	-0.188637	-0.10164	0.128257	0.264052	0.334882	0.277468	0.260363	0.238174	0.216266	0.206991	0.15374	0.120168	0.135312	0.0469764	0.0487141	0.0610797	0.0534324	0.0472379	0.0216688
151	-0.0942193	-0.0926287	-0.074264	-0.0735928	-0.0864437	-0.0933074	-0.0947425	-0.0928317	-0.120822	-0.094972	-0.10858	-0.1172	-0.0943336	-0.0892621	-0.104186	-0.0802528	-0.0870352	-0.098329	-0.0560802	-0.0910536	-0.0584507	-0.0588656	-0.0826831	-0.09074	-0.0934184	-0.086115	-0.0638597	-0.105709	-0.0921566	-0.0950152	-0.108819	-0.0781189	-0.0772521	-0.104786	-0.0803731	-0.120922	-0.0881853	-0.107405	-0.102926	-0.131336	-0.11345	-0.104437	-0.115439	-0.124777	-0.0933539	-0.10454	-0.119133	-0.117398	-0.0932625
152	0.60423	0.608006	0.588209	0.568005	0.504504	0.494822	0.458696	0.448277	0.439059	0.434515	0.433912	0.461738	0.42247	0.415589	0.371714	0.358817	0.352321	0.316094	0.339496	0.32797	0.309119	0.271913	0.244047	0.269053	0.382768	0.466817	0.547853	0.525133	0.490764	0.460433	0.406299	0.384766	0.385624	0.385263	0.366026	0.342091	0.302978	0.281136	0.268649	0.248967	0.252428	0.237772	0.259119	0.263858	0.254149	0.24309	0.240322	0.32572	0.474764
153	-0.0326428	-0.0459009	-0.0705206	-0.0785289	-0.0316951	0.0353455	0.00397704	-0.0338993	-0.0500329	-0.0950683	-0.102815	-0.143939	-0.159432	-0.146705	-0.161747	-0.18391	-0.176242	-0.151699	-0.152283	-0.146759	-0.173939	-0.187203	-0.20662	-0.19492	-0.172013	-0.184834	-0.194982	-0.220047	-0.243582	-0.247927	-0.25558	-0.256827	-0.274339	-0.256919	-0.2723	-0.29708	-0.288339	-0.183811	-0.0519677	0.0512982	0.0321394	-0.0173925	-0.0375968	-0.0475983	-0.00521375	0.0595083	0.210298	0.310615	0.436656
154	0.311655	0.277955	0.27725	0.25729	0.24687	0.168078	0.168511	0.116224	0.126892	0.0648642	0.034879	0.0515918	0.0321058	0.0386647	0.0303786	0.0211888	0.00269381	-0.0239524	-0.0129369	-0.0451578	-0.0552791	-0.0613851	-0.0647256	-0.0716683	-0.12881	-0.122271	-0.105396	0.0443684	0.192267	0.381478	0.478408	0.525111	0.533461	0.56156	0.508329	0.486342	0.460109	0.428033	0.380916	0.394386	0.399061	0.531436	0.648432	0.806252	0.859182	0.926447	0.896005	0.810141	0.795795
155	-0.120741	-0.138787	-0.175119	-0.192801	-0.181642	-0.193624	-0.199891	-0.198379	-0.203679	-0.212777	-0.194281	-0.208033	-0.19127	-0.162915	-0.106405	-0.134136	-0.164136	-0.158258	-0.18367	-0.205795	-0.257017	-0.249989	-0.252853	-0.188864	-0.245815	-0.22524	-0.235363	-0.231397	-0.23456	-0.232161	-0.210768	-0.232553	-0.21435	-0.193679	-0.210073	-0.186713	-0.193417	-0.254928	-0.149671	-0.190295	-0.151587	-0.192628	-0.228664	-0.217559	-0.241985	-0.217233	-0.208602	-0.237459	-0.240605
156	-0.155204	-0.162671	-0.127295	-0.129984	-0.116515	-0.0377329	-0.117949	-0.12744	-0.167189	-0.144116	-0.148605	-0.169892	-0.135751	-0.196564	-0.200599	-0.19706	-0.244862	-0.185188	-0.212631	-0.146243	-0.146085	-0.182406	-0.167319	-0.140463	-0.176895	-0.172733	-0.135998	-0.168823	-0.141292	-0.157464	-0.194618	-0.25378	-0.239283	-0.161099	-0.186569	-0.190619	-0.176432	-0.0754982	0.21396	0.370459	0.29897	0.301934	0.259249	0.228396	0.214017	0.189212	0.131628	0.125586	0.126034
157	0.285795	0.282834	0.257101	0.247085	0.245333	0.215769	0.244003	0.420856	0.595421	0.59795	0.541571	0.510186	0.388634	0.471021	0.558575	0.482867	0.457482	0.53858	0.672904	0.720251	0.72853	0.686768	0.651202	0.761285	0.911068	0.875549	0.772784	0.701283	0.653164	0.584547	0.495077	0.454522	0.393884	0.339869	0.321106	0.267849	0.277526	0.280021	0.246334	0.204911	0.171487	0.150805	0.118163	0.169368	0.361259	0.336493	0.319576	0.345918	0.357672
158	-0.195784	-0.157715	0.0124773	0.0588973	0.0677014	0.0288941	0.0174747	-0.00301909	-0.0144029	-0.0229575	-0.00302405	0.0117321	0.0512505	0.103742	0.255908	0.298316	0.262754	0.248674	0.274207	0.248958	0.338284	0.478768	0.587717	0.637772	0.548741	0.526262	0.501322	0.523977	0.448523	0.410056	0.352603	0.313152	0.322063	0.326548	0.256385	0.254937	0.256223	0.227199	0.206403	0.195303	0.267827	0.428437	0.419087	0.412972	0.3901	0.311793	0.273075	0.258526	0.266763
159	-0.0255743	-0.0865051	-0.0634901	-0.0771666	-0.0717288	-0.131603	-0.153423	-0.213206	-0.222016	-0.253765	-0.293581	-0.303662	-0.293816	-0.230328	0.0517362	0.0138602	0.00212486	0.0191864	-0.00729896	0.00473483	0.115967	0.24717	0.393634	0.315708	0.30001	0.203387	0.172416	0.135794	0.0954705	0.114305	0.0533356	0.187634	0.218938	0.31834	0.298072	0.231277	0.131092	0.0739114	0.0729047	0.0118204	-0.0466829	-0.0535442	-0.0897648	-0.124807	-0.133871	-0.13511	-0.145271	-0.173022	-0.157877
160	-0.105084	-0.178294	-0.193623	-0.247605	-0.231336	-0.261761	-0.311603	-0.348744	-0.320969	-0.238605	-0.158464	-0.22582	-0.227136	-0.0516232	0.0938848	0.180435	0.225873	0.155009	0.100528	0.0384534	0.0915056	0.265908	0.431996	0.437408	0.407542	0.307509	0.236514	0.164531	0.122662	0.0495357	-0.0213777	-0.147987	-0.184455	-0.197453	-0.122603	0.174359	0.328669	0.288597	0.218913	0.212002	0.256586	0.181601	0.100739	0.0520726	0.0128475	0.0862404	0.149701	0.224523	0.193276
161	0.0186825	0.0117931	-0.0312166	-0.0549051	-0.122405	-0.146636	-0.156509	-0.19538	-0.200231	-0.158538	-0.205515	-0.202962	-0.224647	-0.259259	-0.241097	-0.27605	-0.275629	-0.279331	-0.290767	-0.221365	-0.193554	-0.195715	-0.106891	-0.103866	-0.0868068	-0.0748244	-0.0922149	-0.125218	-0.102073	-0.109823	-0.127978	-0.188083	-0.147525	-0.169348	-0.129655	-0.137443	-0.142309	-0.151552	-0.153423	-0.11375	-0.152623	-0.153877	-0.124135	-0.101246	-0.129359	-0.136997	-0.167416	-0.127289	-0.102473
162	0.118077	0.20121	0.364096	0.355701	0.27117	0.235107	0.204833	0.129828	0.147815	0.0957549	0.03459	0.101187	0.096553	0.0789679	-0.0107982	-0.0147332	-0.0366548	-0.0585937	-0.0858791	-0.0987253	-0.11168	-0.148638	-0.148988	-0.149296	-0.183528	-0.158619	-0.147411	-0.129259	-0.15451	-0.0740822	-0.111473	-0.0829993	-0.0808974	-0.0622483	-0.151174	-0.119069	-0.101474	-0.106155	0.0159664	0.262283	0.384148	0.525172	0.564753	0.549572	0.502793	0.547864	0.458196	0.457835	0.634378
163	-0.0475663	-0.0436767	-0.0269089	-0.0490083	-0.070648	-0.0524367	-0.049227	0.303482	0.670086	0.870683	0.970509	0.939902	0.88495	0.723148	0.657189	0.574499	0.469825	0.410774	0.354198	0.284393	0.256981	0.215632	0.23445	0.181096	0.126949	0.0850673	0.0585894	0.0188049	-0.0595415	-0.0480204	-0.07806	-0.100073	-0.0775649	-0.0900102	-0.0797843	-0.0591121	-0.132481	-0.20419	-0.181436	-0.0437803	0.0218447	-0.0482764	-0.084606	-0.0671648	-0.114375	-0.120267	-0.129598	-0.172045	-0.155681
164	-0.283248	-0.24027	-0.249652	-0.202191	-0.125396	-0.124896	-0.135489	-0.172488	-0.210394	-0.155445	-0.19965	-0.244025	-0.251816	-0.248567	-0.236164	-0.261679	-0.238957	-0.200131	-0.295105	-0.225547	-0.277015	-0.273061	-0.297217	-0.352457	-0.315902	-0.327811	-0.284917	-0.324494	-0.270153	-0.201964	-0.274109	-0.225692	-0.231623	-0.233802	-0.183975	-0.0734455	-0.119697	-0.0829484	-0.137456	-0.174076	-0.217055	-0.190699	-0.210054	-0.255559	-0.262175	-0.290063	-0.266021	-0.252526	-0.255651
165	0.145244	0.312852	0.356706	0.314438	0.296873	0.26877	0.265524	0.403792	0.478089	0.449608	0.395635	0.38214	0.384205	0.327501	0.245237	0.221066	0.249296	0.278475	0.289609	0.290967	0.264716	0.278245	0.234347	0.214794	0.204376	0.156707	0.131506	0.119272	0.0694681	0.0413912	0.00652841	-0.0275308	-0.0245938	-0.0161457	-0.0728397	-0.0825505	-0.0931763	-0.0500511	0.0814214	0.108286	0.0504167	0.0330975	-0.0088035	-0.0153729	-0.00998616	-0.0413004	-0.0313971	-0.00333013	0.0195178
166	0.013774	-0.0318363	-0.0609988	-0.0143607	0.108044	0.139098	0.150983	0.122916	0.0751938	0.0376528	0.0627696	0.0118703	0.0161924	-0.025022	-0.0355166	-0.0539083	-0.123937	-0.0892699	-0.191727	-0.15953	-0.170382	-0.212721	-0.215951	-0.224253	-0.264249	-0.242689	-0.211831	-0.187526	-0.210209	-0.164982	-0.173398	-0.237033	-0.223688	-0.239296	-0.243662	-0.155082	-0.138128	-0.0567615	-0.0307932	-0.0216935	-0.0144399	-0.0441468	-0.104299	-0.102846	-0.149643	-0.166832	-0.204872	-0.233723	-0.185639
167	0.124581	0.163981	0.121079	0.102465	0.0965125	0.0563024	-0.0168521	-0.0561263	-0.0707548	-0.096123	-0.126703	-0.153559	-0.164493	-0.227752	-0.225898	-0.222659	-0.1842	-0.164989	-0.174965	-0.143101	-0.202786	-0.218559	-0.173639	-0.150545	-0.183164	-0.217854	-0.0422223	-0.00493311	-0.00141185	-0.0391984	-0.0736426	-0.0998523	-0.0893376	-0.106696	-0.128235	-0.171662	-0.129752	-0.0528337	0.087064	0.0521088	0.032975	0.0413681	0.0411678	0.000642092	0.0155942	0.0129562	0.00585344	-0.0294456	-0.00505406
168	-0.158249	-0.126843	-0.125058	-0.165711	-0.148791	-0.199547	-0.212	-0.176752	-0.225956	-0.219906	-0.204637	-0.157695	-0.144333	-0.181934	-0.142159	-0.197943	-0.207568	-0.164794	-0.0900631	-0.148462	-0.201286	-0.239544	-0.191066	-0.0982242	-0.0145103	-0.024614	-0.0366046	0.0136438	-0.00779015	-0.00309743	-0.0779224	-0.105819	-0.1254	-0.103052	-0.105505	-0.113818	-0.17286	-0.180548	-0.122124	-0.16376	-0.122461	-0.153945	-0.0116366	0.181815	0.404546	0.404946	0.406465	0.423768	0.408737
169	-0.00289636	0.0363036	0.0235017	-0.00532689	-0.0188314	-0.0502784	-0.113564	-0.0947242	-0.187231	-0.159765	-0.19906	-0.18415	-0.177807	-0.227217	-0.268892	-0.256924	-0.284892	-0.284301	-0.238076	-0.259677	-0.232929	-0.196588	-0.227568	-0.19281	-0.0618875	0.00231037	0.0108023	-0.0593408	-0.118481	-0.109346	-0.132635	-0.127287	-0.142019	-0.160896	-0.11905	-0.0322488	-0.00590596	-0.0710658	-0.0320623	-0.0964382	-0.0895105	-0.112426	-0.0813336	0.0831039	0.104894	0.116475	-0.0107457	0.00205016	0.00676365
170	0.0102903	0.0378539	0.0474247	0.0227315	0.0515824	0.0421442	-0.00384975	-0.00929562	0.0357698	0.069867	0.0833086	0.0251651	0.0642039	0.0537948	-0.0269904	-0.0528272	-0.080075	-0.0149207	0.12605	0.266869	0.316162	0.318312	0.287541	0.281737	0.237814	0.197582	0.178242	0.189298	0.197961	0.22912	0.218037	0.251709	0.187538	0.155262	0.0583738	0.0811283	0.11495	0.167036	0.143797	0.126382	0.0730716	-0.00307916	0.00934167	-0.043701	0.00296045	0.12145	0.133082	0.0922291	0.0246928
171	-0.196393	-0.246693	-0.169089	-0.205067	-0.20717	-0.0896149	-0.255295	-0.169847	-0.0744192	-0.238876	-0.20032	-0.167357	-0.205391	-0.15649	-0.125834	-0.125762	-0.157197	-0.175219	-0.128627	-0.290689	-0.218041	-0.171435	-0.200631	-0.124268	-0.124978	-0.0545179	-0.0815552	-0.036389	-0.0530768	-0.0168424	-0.0497876	-0.099645	-0.0312138	-0.0413924	-0.0576033	-0.0611984	-0.110202	-0.102574	-0.147325	-0.0479006	-0.0916118	0.0215804	0.00877358	-0.0194342	-0.0464384	-0.0442047	-0.0291796	-0.0657122	-0.0161551
172	-0.14521	-0.0119158	0.0486192	0.0804855	0.0969897	0.054664	0.161038	0.204214	0.318876	0.172206	0.251653	0.151283	0.115162	0.0244036	-0.052948	-0.0712673	0.122049	0.180951	0.172551	0.380927	0.386488	0.323366	0.276836	0.287554	0.228184	0.179515	0.18985	0.0920665	0.0871686	0.149788	0.238489	0.259688	0.231976	0.244153	0.230902	0.204499	0.198129	0.132567	0.0679627	0.0479694	-0.0457964	-0.0495416	-0.0426467	0.146933	0.203465	0.169066	0.18277	0.150114	0.120213
173	0.181333	0.110412	0.164632	0.0501869	0.0197736	-0.00322292	0.00357424	-0.0878841	-0.0673628	-0.12703	-0.147383	-0.117923	-0.0806705	0.152139	0.297839	0.28112	0.287818	0.213687	0.164675	0.112005	0.0740784	0.0230171	0.0899705	0.0828975	0.0425151	0.0780413	0.088263	0.128277	0.0701562	0.0387541	0.006046	0.0465337	0.0235891	0.0942493	0.296235	0.451526	0.536014	0.525111	0.647232	0.678083	0.602656	0.607937	0.546905	0.489216	0.400648	0.332317	0.325216	0.319237	0.302931
174	-0.121408	-0.197496	-0.165784	-0.210821	-0.147739	-0.162855	-0.162031	-0.1847	-0.141679	-0.167383	-0.212466	-0.128528	-0.0610667	-0.0905643	-0.132588	-0.0944541	-0.0863536	-0.0914632	-0.0419143	-0.091903	-0.107238	-0.10386	-0.134525	-0.20871	-0.214352	-0.195714	-0.230262	-0.176089	-0.200854	-0.231776	-0.1646	-0.107048	-0.0963841	-0.134428	-0.226374	-0.237467	-0.175122	-0.125612	-0.107554	-0.110368	-0.16352	-0.180002	-0.170453	-0.201356	-0.18486	-0.205074	-0.203016	-0.191938	-0.177753
175	-0.00654568	0.0204816	-0.0584161	-0.0489549	-0.0211322	-0.0960094	-0.0931344	-0.12074	-0.0732247	-0.137137	-0.195875	-0.175702	-0.238843	-0.218334	-0.200354	-0.175284	-0.183319	-0.191107	-0.218749	-0.258405	-0.264642	-0.263816	-0.28729	-0.267062	-0.279584	-0.281516	-0.311072	-0.25349	-0.276146	-0.219769	-0.305725	-0.240073	-0.282449	-0.223765	-0.192887	-0.224173	-0.149981	-0.198384	-0.169227	-0.140887	-0.179772	-0.135354	-0.192727	-0.186444	-0.171929	-0.123856	-0.0633136	-0.0164262	-0.0945589
176	0.19765	0.108877	0.0820401	0.106691	0.0628471	0.056554	0.0233772	0.0724704	0.0446066	0.0172402	-0.0884241	-0.0992954	-0.192679	-0.199558	-0.110851	-0.107338	-0.175556	-0.213358	-0.150463	-0.187547	-0.27379	-0.32157	-0.38645	-0.332522	-0.343668	-0.372854	-0.254205	-0.315149	-0.317477	-0.266914	-0.275955	-0.288481	-0.270732	-0.237885	-0.180673	-0.114523	-0.106861	-0.186289	-0.166881	-0.0645624	-0.112915	-0.105155	-0.19596	-0.223523	-0.1701	-0.110257	-0.172496	-0.114938	-0.136894
177	-0.201634	-0.214303	-0.25432	0.0374025	0.0754268	0.0392936	0.0349603	-0.00115041	-0.00181475	-0.010447	-0.0941771	-0.0718747	-0.0752024	-0.062506	-0.0779005	-0.093039	-0.0789693	-0.107919	-0.0943256	-0.0993833	-0.130819	-0.0923848	-0.13779	-0.119558	-0.147539	-0.193233	-0.195265	-0.275374	-0.281076	-0.304447	-0.291685	-0.272519	-0.299116	-0.34976	-0.247306	-0.224369	-0.203875	-0.236527	-0.128174	-0.10696	-0.0585241	-0.128356	-0.138386	-0.0772306	-0.127429	0.0755349	0.257687	0.410936	0.545968
178	0.230403	0.289743	0.266372	0.238216	0.244971	0.17561	0.225452	0.20635	0.205359	0.111057	0.0841954	0.140188	0.0733123	0.0442954	-0.0429488	-0.0462283	0.0174358	0.0490307	0.0589024	-0.00617781	-0.0711117	-0.0108309	-0.0660598	-0.108663	-0.104774	-0.106212	-0.102198	-0.165593	-0.156721	-0.115922	-0.142073	-0.192922	-0.217164	-0.173542	-0.203246	-0.236072	-0.24013	-0.222192	-0.220441	-0.257584	-0.244281	-0.285342	-0.29218	-0.327018	-0.293683	-0.281801	-0.230804	-0.159803	-0.123578
179	-0.178252	-0.155607	-0.208358	-0.21159	-0.267651	-0.152069	0.0190385	0.177582	0.108007	0.0343686	0.0205696	-0.0723451	-0.0750702	-0.162006	-0.26312	-0.197258	-0.129408	-0.133613	-0.0946299	-0.0434077	-0.0875877	-0.0549922	0.0844026	0.297373	0.361716	0.395227	0.343419	0.20029	0.0599994	0.0559319	0.0711298	0.109682	0.114589	0.0484076	-0.0774769	-0.138137	-0.141577	-0.116942	-0.0272222	-0.0130123	0.0684052	0.00192612	-0.0498487	0.0455512	0.00407472	-0.00883338	0.0626304	0.0044417	0.0136877
180	-0.138741	-0.183359	-0.242258	-0.198154	-0.0609969	0.0218268	-0.00138932	-0.0215527	0.0368086	-0.040491	-0.0622283	-0.120631	-0.0877959	-0.0909535	-0.0954066	-0.0938244	-0.0956878	0.0783557	0.149056	0.373648	0.551512	0.728716	0.642214	0.671634	0.680482	0.696052	0.644278	0.681231	0.630182	0.629914	0.649221	0.728324	0.750327	0.70697	0.623904	0.617284	0.719114	0.875696	1.03494	1.12976	1.22067	1.25203	1.21906	1.19466	1.28777	1.35828	1.50046	1.65075	1.716
181	-0.0800697	-0.101583	-0.0820945	-0.0575005	-0.0480618	-0.116665	-0.0962781	-0.184344	-0.243185	-0.199381	-0.187352	-0.129169	0.138267	0.297285	0.354298	0.636764	0.746104	0.811541	0.721661	0.774587	0.722116	0.642901	0.565696	0.514823	0.403323	0.297017	0.244326	0.260926	0.235931	0.275115	0.275662	0.190795	0.142492	0.0991989	0.143479	0.143587	0.103101	0.0625398	0.0919991	0.0218412	0.0605069	-0.0714601	-0.103977	-0.0110414	-0.00358903	0.16988	0.445428	0.499704	0.605218
182	-0.218466	-0.257641	-0.292857	-0.337991	-0.257508	-0.140217	-0.151756	0.0289389	0.0704934	0.127085	0.200928	0.220862	0.0672318	-0.00155918	-0.087022	-0.14021	-0.177547	-0.239688	-0.251051	-0.120652	-0.174918	-0.210147	-0.303624	-0.268293	-0.229689	-0.251499	-0.283614	-0.216538	-0.19552	-0.278161	-0.127795	-0.00342386	0.0316116	0.121499	0.120516	0.155838	0.194105	0.102763	-0.0563276	-0.142527	-0.0629397	0.118972	0.311036	0.337495	0.282259	0.264767	0.21387	0.167761	0.19746
183	0.0677959	0.0134525	-0.00234154	-0.0444753	-0.0693903	-0.0434496	0.0588885	0.210122	0.270104	0.161042	0.138042	0.0652837	0.0630762	-0.0246361	0.010353	-0.0294819	-0.0806691	-0.0222051	0.031924	0.0158477	-0.0151985	-0.0214037	-0.0760966	0.000984623	0.0071773	0.0561477	0.232719	0.301113	0.218535	0.253188	0.216468	0.147107	0.092946	0.0833293	0.101931	0.153065	0.13903	0.0227664	0.0244822	0.0296008	-0.0114882	0.0221067	0.0217464	0.0148662	0.097499	0.152098	0.0225356	-0.0295097	0.0781901
184	0.19716	0.215452	0.254567	0.257045	0.128599	0.175351	0.181323	0.0767609	-0.013591	0.0232602	-0.0179324	-0.105619	-0.0517429	-0.0506306	-0.245863	-0.171361	-0.172301	-0.147698	-0.16018	-0.170618	-0.192016	-0.187068	-0.275555	-0.191683	-0.188287	-0.0720164	-0.174574	-0.190645	-0.187662	-0.0203857	0.223081	0.202642	0.209561	0.285896	0.451423	0.461529	0.397427	0.360156	0.337831	0.470264	0.501726	0.476061	0.356474	0.278297	0.248784	0.171918	0.148798	0.190174	0.212645
185	-0.195736	-0.204418	-0.137177	-0.0779846	0.062211	0.0643476	-0.0152772	-0.0422855	-0.126705	-0.0792147	-0.0848395	-0.0577895	-0.00686153	-0.179184	0.0115235	-0.0757869	-0.103105	-0.0940653	-0.0674002	-0.168936	-0.173849	-0.158209	-0.168558	-0.107635	-0.185042	-0.16336	-0.185044	-0.183061	-0.205279	-0.193718	-0.164636	-0.193101	-0.153942	-0.0922079	-0.20854	-0.0754695	-0.0660776	0.0266136	0.0554223	0.0986856	0.0366747	0.113158	0.109026	0.0516335	0.0883585	0.0779171	-0.0230335	-0.0790368	-0.00480396
186	-0.0933523	-0.159608	-0.1278	-0.184361	-0.162813	-0.139523	-0.156926	-0.150167	-0.15796	-0.146726	-0.189837	-0.154466	-0.116989	-0.104515	-0.0902268	-0.147342	-0.161773	-0.0890925	0.18163	0.108475	0.126541	-0.101495	-0.0702798	-0.169056	-0.11181	-0.0624098	-0.100978	-0.13489	-0.145848	-0.181005	-0.158784	-0.178099	-0.100948	-0.0551716	-0.0437984	-0.0763343	-0.00576786	0.0895376	0.31683	0.350872	0.284311	0.426688	0.449252	0.417787	0.341534	0.285576	0.0978915	0.0710925	0.138905
187	0.415158	0.342889	0.376383	0.261945	0.227633	0.122091	0.2148	0.286535	0.4146	0.447527	0.426158	0.325627	0.299769	0.327614	0.189621	0.231839	0.3004	0.250792	0.120992	0.140958	0.140789	0.16717	0.207881	0.147228	0.216698	0.322858	0.321216	0.373262	0.253081	0.172321	0.129622	0.0502999	-0.0216995	-0.000755184	-0.00527187	0.0555753	0.279946	0.295353	0.336547	0.308034	0.229767	0.263785	0.163198	0.300353	0.255942	0.0233808	-0.00304022	-0.0135606	-0.016006
188	-0.0915551	-0.107918	0.0297423	0.0266444	0.112828	0.107488	0.170279	0.2143	0.2301	0.239934	0.174814	0.0956833	0.0913078	0.0563879	0.0177312	0.0109075	-0.0846351	-0.108333	0.0140147	-0.0148734	0.169077	0.448347	0.504519	0.485707	0.482315	0.629455	0.596249	0.473913	0.398184	0.423584	0.788468	0.973143	0.998673	0.957337	1.02729	0.957898	1.06237	1.33056	1.39882	1.37322	1.24315	1.1559	1.01173	0.943415	0.851013	0.791733	0.729545	0.571417	0.565607
189	0.10596	0.0014341	0.0339815	0.00544921	0.0244607	0.00365723	-0.0681335	-0.0790396	-0.0532231	-0.0392695	-0.0468831	-0.0898655	0.073606	0.0234482	0.0511932	-0.0372514	-0.0170332	-0.0269137	-0.0537322	-0.0800974	-0.0931512	-0.0467258	-0.0926391	-0.091133	-0.0763029	-0.0728908	-0.0514733	-0.0885384	-0.0882666	-0.0195043	-0.0560959	-0.0148206	-0.0441041	-0.142631	-0.137261	-0.0524876	-0.0419243	-0.0826177	-0.0856136	-0.104512	-0.187402	-0.117612	-0.0956394	-0.0788205	-0.161642	-0.126353	-0.128837	-0.124026	-0.105416
190	-0.112382	-0.0830459	-0.105702	-0.111438	-0.21702	-0.0800324	-0.0969313	-0.0434191	-0.0269492	-0.047417	0.0424246	0.00981418	0.0809197	0.684071	1.0959	1.27394	1.18009	1.11055	0.975522	0.906329	0.793953	0.742505	0.582404	0.668951	0.59404	0.622347	0.510278	0.426634	0.389349	0.357176	0.293352	0.223003	0.232886	0.143386	0.08424	0.0531352	0.0909448	0.105761	0.0860707	0.0305265	-0.0119188	-0.00970567	0.0887074	0.0903185	0.0982977	0.230214	0.181534	0.20173	0.142842
191	-0.254063	-0.268682	-0.27066	-0.307641	-0.347203	-0.384978	-0.226027	-0.17492	-0.216051	-0.210069	-0.291085	-0.203834	-0.293961	-0.284646	-0.289409	-0.245872	-0.26813	-0.216441	-0.146036	-0.0805615	-0.121554	-0.102433	0.0928927	0.387213	0.64962	0.597432	0.622506	0.577446	0.563314	0.547329	0.471525	0.440545	0.355326	0.373406	0.325577	0.357614	0.352961	0.435835	0.360863	0.201479	0.158495	0.065148	0.10148	0.100723	0.0758628	0.0994828	0.127835	0.0716915	0.307682
192	0.11336	0.0767875	0.148046	0.0929645	0.0635788	0.113134	0.0428564	0.00543839	0.0999448	0.0474287	0.0902391	0.0244652	0.0549041	0.0930437	0.182719	0.126124	0.0752406	-0.0101054	0.0483566	0.042297	0.133487	0.0653359	0.0252097	0.0445543	0.0332426	-0.0261138	0.0590865	0.0323769	-0.0169845	-0.0606504	-0.0886036	-0.0906595	-0.0584092	-0.0488963	-0.0990346	-0.0342378	-0.117337	-0.0327368	-0.159801	-0.0756059	-0.0850837	-0.0674277	-0.0914166	-0.140197	-0.140422	-0.125698	-0.184606	-0.152979	-0.22012
193	0.683311	0.677379	0.661267	0.651286	0.591648	0.475619	0.557484	0.413723	0.388907	0.376162	0.355184	0.292165	0.242845	0.186087	0.202501	0.174834	0.0865414	0.0935946	0.13665	0.062012	-0.0258762	-0.010677	-0.0946656	-0.140934	-0.0576393	-0.0937217	-0.0525588	-0.127465	-0.202021	-0.0453843	-0.0148137	-0.10407	-0.0562385	-0.0769298	-0.147052	-0.121542	-0.152816	-0.218682	-0.23171	-0.157835	-0.111898	-0.124142	-0.232597	-0.228533	-0.166566	0.10898	0.182483	0.380972	0.41113
194	0.0977495	0.201569	0.321693	0.399808	0.28591	0.164221	0.0712859	-0.00630586	-0.0825237	-0.150645	-0.156723	-0.278474	-0.18346	-0.13392	-0.119942	-0.20421	-0.149235	-0.117174	0.0352698	-0.00733725	0.0583291	-0.039042	-0.0508551	-0.0777894	-0.124956	-0.120509	-0.0349758	-0.0972333	-0.114713	-0.172784	0.020868	0.0442095	0.0992371	0.217167	0.284434	0.181208	0.0154363	-0.00418747	-0.0989992	-0.0588682	-0.0326845	-0.0264617	-0.0502355	-0.111623	-0.0441903	0.0996882	0.178744	0.0451944	0.061384
195	-0.246261	-0.285387	-0.24044	-0.224237	-0.195252	-0.218458	-0.194799	-0.26042	-0.216478	-0.227165	-0.342019	-0.38673	-0.284649	-0.287059	-0.335303	-0.285917	-0.380668	-0.294462	-0.161916	-0.102087	-0.0164752	-0.0314285	0.0155211	-0.00345509	0.0171529	-0.0231859	0.0671366	-0.0049326	0.0245285	0.105009	0.202623	0.225304	0.15646	0.15458	-0.0447947	-0.00125758	0.00625302	-0.0630136	-0.110807	-0.157503	-0.20561	-0.218866	-0.126964	-0.0922027	-0.126688	-0.172843	-0.106625	-0.188409	-0.00444962
196	0.426655	0.387366	0.382069	0.403176	0.441756	0.422745	0.45322	0.466969	0.473335	0.455265	0.45381	0.436728	0.438561	0.458906	0.419143	0.442133	0.459742	0.419973	0.404821	0.453591	0.508021	0.527346	0.520228	0.447878	0.424305	0.466829	0.480104	0.510401	0.509403	0.532178	0.534542	0.612186	0.564824	0.596977	0.578987	0.614512	0.61623	0.588391	0.603843	0.601067	0.593342	0.625747	0.609369	0.559776	0.504748	0.485753	0.517748	0.496024	0.500132
197	-0.199161	-0.238964	-0.187564	-0.245772	-0.200024	-0.209663	-0.156297	-0.129885	-0.128065	-0.0997454	-0.0529828	-0.072584	0.0284756	0.15656	0.275172	0.377179	0.213552	0.25557	0.241709	0.157194	-0.00245734	-0.00961612	0.0855996	0.0870701	0.0599627	0.0267135	-0.00222631	-0.00142531	-0.0405179	-0.0580357	-0.03655	-0.0872488	-0.0863337	0.0101657	-0.120559	-0.0352831	-0.12524	-0.189337	-0.174536	-0.0764589	-0.135185	-0.127183	-0.122549	-0.141425	-0.156266	-0.200361	-0.107822	-0.228235	-0.227989
198	0.471285	0.510364	0.464122	0.330838	0.254076	0.197387	0.187247	0.0632076	0.232452	0.206993	0.198742	0.100136	0.157025	0.0223109	-0.0377063	-0.0818661	-0.1826	-0.118684	-0.156889	-0.230631	-0.264905	-0.121711	-0.23649	-0.0585238	0.0564552	0.108337	-0.107947	-0.0876156	-0.0807429	-0.254997	-0.186562	-0.127662	-0.122827	-0.270714	-0.240795	0.00761221	0.109043	0.0212823	-0.0530444	-0.161697	-0.16966	-0.172589	-0.0929415	-0.094109	-0.139329	-0.257156	-0.116902	-0.204527	-0.239753
199	0.118957	0.0978164	0.0275181	0.0300505	0.0703849	-0.0354307	0.0191104	-0.0817042	-0.100808	-0.17952	-0.175914	-0.0333154	-0.123396	-0.0647707	-0.245152	-0.174515	-0.216951	-0.146824	-0.143254	-0.179237	-0.157619	-0.2222	-0.148056	-0.183792	-0.0523872	-0.204165	-0.109317	-0.112888	-0.174994	-0.0742228	-0.18777	-0.147584	-0.0743043	-0.154284	-0.130002	-0.128747	-0.0964112	-0.16973	-0.0674068	-0.00773544	0.0711989	-0.0939715	0.0782674	0.282769	0.213769	0.163674	0.139296	0.177734	0.000234928
200	0.0467371	-0.0395386	-0.0566575	-0.1338	-0.0910835	-0.00344856	0.187758	0.219491	0.131171	-0.0292015	0.00364652	-0.0666823	0.00191886	0.0177032	0.117761	0.166353	0.0629325	0.0332928	0.201834	0.244298	0.223769	0.0380818	0.078725	0.016595	0.0800538	0.190232	0.198511	0.42524	0.498419	0.701186	0.691178	0.735735	0.710892	0.780223	0.735915	0.61255	0.449023	0.29219	0.229076	0.210779	0.0617463	-0.111936	-0.0726456	-0.0754461	-0.0597047	-0.0386904	0.0988336	0.034146	0.0658451
201	0.31738	0.488216	0.604143	0.57703	0.499851	0.397364	0.326158	0.422841	0.280107	0.287664	0.232798	0.206886	0.206309	0.200529	0.184642	0.234082	0.219271	0.349196	0.329947	0.289301	0.170573	0.171969	0.17711	0.240359	0.177301	0.140949	0.22838	0.151231	-0.0183082	0.0371952	-0.0902616	-0.0361517	0.0139158	0.0221374	-0.0499983	-0.0651447	-0.0311995	-0.100715	0.0554338	0.275487	0.493569	0.539011	0.587251	0.617932	0.513093	0.54993	0.471278	0.507534	0.745238
202	0.0209399	-0.0346308	-0.052731	-0.0577365	-0.213817	-0.120818	-0.143931	-0.239691	-0.269256	-0.142728	-0.0912879	0.0242809	0.276124	0.181201	0.23557	0.0911244	-0.0168679	0.130824	0.0243399	-0.0160513	-0.0340138	-0.0145346	0.00219346	0.109613	0.162927	0.191579	0.121357	0.0707162	0.0828965	0.043193	0.0955126	0.141142	0.125214	0.0270092	-0.0032431	0.100914	0.034095	-0.0525048	-0.00621087	-0.0829767	-0.116889	-0.0731674	-0.120336	-0.0797415	-0.0784704	-0.06353	-0.110658	-0.187384	-0.118333
203	-0.211923	-0.226933	-0.276879	-0.104752	-0.210513	-0.283268	-0.286941	-0.281244	-0.325787	-0.343179	-0.226807	-0.356713	-0.239153	-0.309269	-0.315021	-0.288984	-0.312263	-0.369513	-0.494065	-0.263371	-0.394284	-0.299507	-0.205097	-0.0707913	0.10984	0.276403	0.267238	-0.0156313	0.0978553	-0.023951	0.156489	0.104616	-0.0683994	0.0370568	0.0521723	-0.0366577	-0.0297203	0.239922	0.373281	0.586376	0.696483	0.684464	0.692748	0.595939	0.668003	0.599713	0.401201	0.536278	0.430071
204	0.138719	0.0635141	0.13728	0.0903077	0.124756	0.108361	0.0231656	-0.0729272	-0.0779092	-0.0134243	-0.0183516	0.0423534	0.402124	0.317067	0.256162	0.265218	0.270129	0.233313	0.122009	0.0726591	0.0340588	0.0250866	0.128593	0.0363561	-0.120738	-0.0517527	-0.0267324	-0.102017	-0.106504	-0.110934	-0.0994335	-0.0276606	-0.0306809	-0.0781357	-0.135722	-0.217835	-0.1647	-0.209417	-0.220706	-0.255219	-0.306094	-0.312978	-0.293853	-0.372477	-0.281352	0.11196	0.267729	0.184204	0.175707
205	0.147503	0.0570907	0.0948576	0.105457	0.242419	0.178492	0.148294	0.159251	0.11377	0.0908548	0.0826517	0.1384	0.081288	-0.000602634	0.0973878	-0.0188089	-0.103496	-0.0672885	-0.197605	-0.187141	-0.209593	-0.161559	-0.256285	-0.216421	-0.308194	-0.318775	-0.317202	-0.262036	-0.231978	-0.18044	-0.24986	-0.198332	-0.30439	-0.211445	-0.272075	-0.128788	-0.00938779	0.0637066	-0.00448718	0.0109897	-0.0477196	0.00809279	-0.0478346	0.0487369	-0.0883162	-0.014643	-0.0799046	-0.145508	-0.130174
206	0.230819	0.142873	0.191413	0.0903095	0.0275209	0.0528128	0.146771	0.175434	0.172416	0.373941	0.440064	0.273631	0.112932	0.0792053	0.0950725	-0.00987678	-0.04611	-0.143233	-0.175406	-0.14122	-0.169084	-0.0497546	-0.0922113	-0.00687368	-0.189172	-0.0420884	-0.165054	-0.174032	-0.267435	-0.0381444	-0.126047	-0.0361613	-0.150432	-0.165801	-0.169591	-0.24888	-0.196036	-0.172892	-0.23578	-0.117163	-0.172408	-0.106031	-0.210676	-0.217617	-0.206165	-0.242538	-0.156847	-0.142768	-0.192514
207	0.356327	0.378959	0.467135	0.410768	0.44792	0.414716	0.214154	0.38053	0.368796	0.248073	0.047896	0.0335827	-0.0817671	-0.104233	0.0320591	-0.0970419	-0.052405	-0.09202	-0.108452	-0.0472612	-0.140887	-0.241171	-0.272929	-0.223345	-0.323187	-0.282382	-0.260917	-0.28991	-0.336433	-0.243733	-0.288668	-0.42942	-0.327419	-0.277857	-0.309041	-0.286513	-0.337022	-0.343098	-0.401407	-0.289479	-0.275102	-0.129583	-0.0254062	-0.047981	-0.0906879	-0.102566	0.0803544	0.161717	0.184454
208	0.152991	0.105573	0.110847	0.0670639	0.162029	0.162627	0.0598229	0.0432776	-0.0831792	-0.0587701	0.024751	0.059715	-0.0841279	0.101982	-0.00128506	-0.00802863	0.0025307	-0.0498919	0.046095	-0.0527972	-0.124411	-0.054806	-0.180865	-0.21894	-0.256261	-0.130613	-0.170335	-0.0909175	-0.0728077	-0.108654	-0.0746887	-0.0578413	-0.0589962	-0.13751	0.0866805	0.0631407	0.139832	0.145198	0.111038	0.0646423	-0.0258185	-0.0125966	-0.0308371	-0.126839	-0.14231	-0.0560463	-0.089258	0.0381106	-0.0560753
209	-0.174987	-0.171321	-0.154581	-0.228552	-0.272963	-0.282255	-0.147561	-0.272853	-0.201922	-0.105555	-0.224698	-0.214612	-0.243886	-0.197624	-0.179847	-0.198231	-0.0805028	-0.00059226	0.00450016	-0.0438403	0.131202	0.308546	0.367981	0.368086	0.355996	0.333558	0.408149	0.38709	0.295983	0.252261	0.229714	0.168777	0.170924	0.114724	0.284323	0.488991	0.579217	0.561372	0.491296	0.561051	0.402739	0.351192	0.492173	0.518256	0.344025	0.269691	0.151498	0.138803	0.19341
210	-0.250256	-0.425029	-0.179893	-0.319737	-0.334109	-0.214611	-0.287263	-0.337374	-0.20445	-0.187723	-0.325372	-0.312687	-0.355903	-0.331051	-0.312828	-0.308066	-0.0770649	-0.0076905	0.0768634	-0.0281463	0.0358835	0.0165518	0.0697194	0.176741	0.25794	0.328652	0.328226	0.296366	0.108581	0.0632999	0.0225044	-0.100166	-0.0512115	0.0204255	0.0382486	0.0181115	0.0130598	-0.0358013	0.134598	0.301736	0.214879	0.290245	0.563366	0.555326	0.35092	0.304596	0.184912	0.0474146	0.0106232
211	-0.0167945	-0.071553	-0.0997225	-0.111341	-0.24407	-0.229374	-0.249679	-0.337047	-0.351497	-0.331427	-0.283539	-0.21055	-0.242508	-0.283471	-0.115982	-0.0394012	-0.0319465	-0.0722578	-0.125382	-0.14044	-0.115608	-0.142748	-0.11666	-0.14766	-0.255771	-0.331241	-0.30892	-0.250674	-0.24836	-0.266232	-0.251647	-0.266691	-0.202346	-0.160674	-0.146592	-0.0969828	-0.198715	-0.26294	-0.393189	-0.381552	-0.348142	-0.246686	-0.0572014	-0.0913154	-0.16389	0.0674217	0.259794	0.352442	0.507623
212	0.873668	0.845698	0.928225	0.813957	0.76309	0.684608	0.587818	0.436752	0.35675	0.386056	0.318347	0.380857	0.287868	0.310001	0.442496	0.642844	0.782592	0.765001	0.720919	0.551845	0.482429	0.4822	0.458703	0.410127	0.361319	0.639003	0.73684	0.929211	0.918743	0.795383	0.76978	0.637041	0.609557	0.458237	0.47978	0.575572	0.450729	0.375061	0.27901	0.308072	0.314012	0.371481	0.254003	0.39113	0.492407	0.262034	0.231894	0.233311	0.283872
213	-0.169864	-0.11986	-0.117505	0.054702	0.195712	0.316827	0.226042	0.133126	0.0148178	0.0391607	0.00551239	-0.0628741	-0.0307535	-0.0879129	-0.144155	-0.233436	-0.342781	-0.155445	-0.234739	0.232927	0.235264	0.248862	0.354895	0.293843	0.27238	0.304698	0.229945	0.167686	0.234455	0.14623	0.0746324	-0.0275263	0.137503	0.213804	0.621464	0.443042	0.378667	0.245917	0.286197	0.314247	0.302236	0.123261	0.10877	0.169508	0.135233	0.0617168	0.0382066	-0.0384316	-0.00792872
214	0.410562	0.316721	0.407248	0.385569	0.421098	0.540603	0.487866	0.570273	0.507326	0.542994	0.416913	0.360881	0.304781	0.246298	0.256644	0.228378	0.288292	0.266657	0.345539	0.247284	0.304227	0.315202	0.291908	0.240907	0.265341	0.233467	0.450403	0.340522	0.255444	0.332689	0.223106	0.214591	0.225818	0.288484	0.255919	0.268912	0.220189	0.250918	0.131388	0.0728436	0.0368622	-0.0196862	-0.00978888	-0.0125461	-0.00738509	-0.0152597	-0.080787	-0.0211489	0.0663775
215	0.108037	-0.00848683	-0.102521	0.0406359	0.0103927	0.0949816	0.0484441	0.0507151	-0.0656854	-0.0590541	-0.0822255	-0.199675	-0.155676	-0.243659	-0.336038	-0.226667	-0.306135	-0.305353	-0.123178	0.204785	0.295878	0.226006	0.0177025	-0.0760014	-0.0884978	-0.0550413	-0.0939658	-0.0563814	0.0984474	0.0257735	0.0785936	0.047814	0.129022	0.11897	0.0698131	0.111754	0.0556491	0.145734	0.152807	-0.0185458	-0.0988995	0.0579071	0.21757	0.0461755	-0.000891111	0.179199	0.258526	0.197709	0.24791
216	-0.110284	-0.0172212	0.0127153	-0.0960861	-0.0719105	0.0531167	0.00379589	0.0570503	-0.0183088	-0.0837001	0.00179142	0.125649	0.215013	0.244988	0.181515	0.134419	0.186398	0.0443119	0.216355	0.199631	0.110425	0.126543	0.140842	0.163243	0.0928839	0.0618224	0.0751718	0.0710272	-0.0713907	-0.171853	-0.2411	-0.200664	-0.109489	-0.213453	-0.173948	-0.291272	-0.261545	-0.187445	-0.151859	-0.143766	-0.196967	-0.119548	-0.171566	-0.0828115	-0.157443	-0.136967	-0.0905584	-0.226275	-0.12449
217	0.00217282	-0.017665	0.00160741	-0.0549625	0.0167207	-0.0912623	-0.182604	-0.112239	-0.133907	-0.298854	-0.21693	-0.240854	-0.12265	-0.24576	-0.0871217	-0.180139	-0.130892	-0.109146	-0.0548013	0.415678	0.686076	0.645651	0.592025	0.408944	0.366796	0.290343	0.175665	0.248945	0.188437	0.00197331	0.0889592	-0.00910712	0.0218387	0.0386407	0.172102	0.270246	0.179474	0.182532	0.0215861	0.0298588	0.0769174	-0.0369588	-0.109153	-0.0602409	-0.0315416	-0.0205289	0.0218257	0.0107093	-0.0403143
218	-0.0655517	-0.16913	-0.09001	-0.0940846	-0.24695	-0.359629	-0.259705	-0.231892	-0.310535	-0.242738	-0.0389305	0.295071	0.453847	0.345682	0.328157	0.419997	0.45888	0.495519	0.357477	0.495621	0.403325	0.407059	0.65855	0.63636	0.513443	0.365741	0.334325	0.244932	0.242887	0.160627	0.262879	0.259927	0.241428	0.0810065	-0.0119609	-0.0567552	-0.10047	-0.0489875	0.148655	0.352426	0.588062	0.731845	0.643894	0.652932	0.698436	0.721901	0.756106	0.56968	0.565831
219	-0.205179	-0.319825	-0.290306	-0.251905	-0.230217	0.0233969	0.0123358	0.133855	0.117499	0.127121	0.0650384	0.170414	0.177528	0.107154	-0.00934923	-0.119612	-0.120525	-0.226074	-0.121896	-0.156251	-0.0643263	-0.065023	0.0128129	0.070064	-0.13516	-0.0748148	0.000900844	0.0626522	0.0379206	-0.00513817	0.245709	0.349356	0.215591	0.253784	0.0226071	-0.146849	-0.122072	-0.185582	-0.179016	-0.0213038	0.0433234	0.0905411	0.123169	0.123829	0.0768641	0.0623074	0.00287675	0.0094175	-0.0846829
220	0.119841	0.139336	0.098715	0.116491	0.0701763	0.00687939	0.0505389	-0.0183031	0.0561358	-0.0899437	-0.115899	-0.0118908	0.195014	0.344114	0.223637	0.189823	0.194216	0.226917	0.231541	0.22301	0.319758	0.265565	0.533678	0.752413	1.05248	0.94839	0.828113	0.640997	0.608216	0.413477	0.468016	0.605162	0.610929	0.749502	0.813257	0.7029	0.795179	0.694391	0.647154	0.670989	0.614337	0.613731	0.589401	0.614926	0.49427	0.372251	0.395642	0.4308	0.216286
221	-0.351481	-0.314746	-0.370813	-0.504458	-0.439245	-0.45525	-0.43496	-0.369628	-0.280479	-0.372046	-0.113001	-0.279982	-0.299778	-0.339188	-0.335475	-0.393664	-0.433175	-0.31435	-0.281001	-0.11018	-0.132741	-0.109157	-0.169507	-0.306603	-0.383543	-0.388889	-0.237442	-0.0649014	0.00678176	-0.00847356	-0.0748155	-0.172498	-0.203199	-0.202283	-0.194944	-0.284068	-0.32429	-0.191355	-0.307181	-0.420703	-0.502482	-0.473078	-0.409454	-0.300913	-0.238417	-0.278193	-0.329255	-0.342332	-0.152348
222	-0.141354	-0.166105	-0.128111	0.000164291	-0.149216	-0.163288	-0.222368	-0.010614	-0.171974	-0.0901632	-0.027675	-0.0727095	-0.0985173	-0.0794164	-0.0736454	-0.255313	-0.248151	-0.0185043	-0.137987	-0.301561	-0.142315	0.0563725	0.367566	0.442724	0.354917	0.467763	0.276847	0.265654	0.195935	0.327649	0.160484	0.243608	0.0278254	0.229019	0.272713	0.160347	0.0157261	0.0654406	0.119816	0.276867	0.56136	0.45001	0.473553	0.281907	0.414932	0.348884	0.38333	0.260572	0.140329
223	-0.322412	-0.368433	-0.253465	-0.268016	-0.305028	-0.303193	-0.331149	-0.279631	-0.278198	-0.333946	0.458457	0.408486	0.245865	0.134564	0.0971527	-0.00196902	-0.0581353	-0.100027	-0.0186719	0.0981481	0.0479804	-0.0772482	-0.228529	0.0313958	-0.144547	-0.239978	-0.148165	-0.266308	-0.339059	-0.181719	-0.237962	-0.210961	-0.282095	-0.142517	-0.260306	-0.24254	-0.264333	-0.185193	0.0127003	1.07244	1.41323	1.22735	1.06075	0.801058	0.696885	0.535665	0.542234	0.574132	0.575249
224	0.14124	0.264954	0.228974	0.367613	0.560663	0.673992	0.661979	0.748929	0.685664	0.686876	0.699718	0.664169	0.599584	0.406974	0.25711	0.206289	0.0694921	0.239415	0.198701	0.187374	0.176251	0.147526	0.139356	0.231986	0.135334	0.241472	0.116647	-0.0516604	-0.0513783	-0.0395059	0.083271	-0.151535	0.0360943	0.181401	0.228584	0.265944	0.207958	0.265862	0.1433	0.232747	0.23969	0.0700491	0.0575999	0.0721501	0.0331276	0.038451	-0.0721486	-0.131873	-0.0562911
225	0.331511	0.206002	0.224728	0.442647	0.410629	0.245405	0.237882	0.337424	0.0947965	0.0988907	0.168938	0.227473	0.179985	0.0932371	0.118856	-0.0106947	0.0175926	-0.0613724	-0.13417	-0.290053	-0.213627	-0.285189	-0.18333	-0.0924058	-0.124049	-0.164772	-0.0726871	-0.171175	0.0153034	-0.134621	0.0591532	-0.0130727	0.0790531	0.0889321	-0.0663663	-0.0371567	-0.10153	-0.169953	0.0572588	0.0253298	0.0922226	0.255741	0.290902	0.336996	0.157333	0.211135	0.0226041	0.00745711	-0.0165248
226	-0.213464	-0.0630885	-0.224325	-0.119862	-0.204269	-0.188225	-0.288825	-0.224063	-0.111836	-0.354896	-0.180637	-0.195483	-0.335365	-0.319064	-0.167349	-0.273292	-0.247548	-0.348305	-0.227143	-0.120492	-0.0949093	-0.117197	-0.0911276	-0.119113	-0.188733	-0.34254	-0.284004	-0.299008	-0.103292	-0.146155	-0.22833	-0.0824652	-0.0821405	-0.125339	-0.142601	-0.243722	-0.262041	-0.140169	-0.0644143	-0.0728462	-0.0753986	0.0709372	0.246945	0.14567	0.21863	0.15041	0.0129947	0.0570558	-0.108367
227	-0.301223	-0.244338	-0.27704	-0.351273	-0.244223	-0.269779	-0.160057	-0.1383	-0.260873	-0.255705	-0.212962	-0.0749526	-0.131718	-0.274125	-0.198131	-0.103307	-0.103452	-0.109768	-0.103109	-0.189259	-0.264585	-0.149005	-0.20054	-0.222562	-0.128064	-0.157943	-0.121363	-0.183463	0.000236803	-0.03761	-0.0898392	0.209946	0.423633	0.565869	0.579038	0.476599	0.454811	0.383003	0.430979	0.383617	0.326817	0.513491	0.355533	0.338883	0.18437	0.294575	0.175787	0.130638	0.128241
228	-0.419173	-0.346994	-0.348012	-0.39271	-0.267234	-0.232826	-0.157606	-0.113231	-0.166091	-0.26808	-0.183126	-0.156022	-0.247689	-0.127448	-0.345844	-0.166008	-0.155339	-0.0978951	-0.144373	-0.12301	-0.243723	-0.221675	-0.302561	-0.208799	-0.328348	-0.212449	-0.228663	-0.261636	-0.312827	-0.359528	-0.29636	-0.214623	-0.157843	-0.0622687	-0.123253	-0.127753	-0.0857584	0.116371	0.147879	0.0564743	0.132188	-0.0515692	0.117897	-0.0875982	-0.0558184	-0.0772254	-0.11373	-0.123512	-0.104479
229	0.113463	0.155921	0.164943	0.102439	0.226162	0.303831	0.604325	0.476202	0.522002	0.391935	0.252429	0.257121	0.0269234	0.0581042	0.0931857	0.0991006	0.0862862	0.214746	0.236017	0.298485	0.180678	0.0337851	0.101126	0.0317668	0.0690075	-0.112125	-0.133496	-0.0943752	-0.144747	-0.111413	-0.176334	-0.0903	-0.0224509	-0.109799	-0.0561946	-0.092988	-0.0774908	-0.122692	-0.150094	-0.131142	-0.204163	-0.211122	-0.190452	-0.198031	-0.162451	-0.211159	-0.112612	-0.304853	-0.279932
230	0.0132976	0.0244171	0.0937653	0.10984	-0.045607	-0.169236	-0.155989	0.0519145	0.0966889	0.110385	0.0396382	0.0626313	-0.0845341	-0.113189	-0.18853	-0.0750748	-0.117756	-0.066246	-0.0545388	-0.181533	-0.151224	0.0660855	0.0764308	-0.139019	-0.0665829	-3.08465e-05	-0.108394	-0.122608	-0.208135	-0.140091	-0.297946	-0.319143	-0.208709	-0.282007	-0.188382	-0.0925666	0.0775955	0.102854	-0.193597	-0.284947	-0.225446	-0.211859	-0.169167	-0.210838	-0.276209	-0.324533	-0.35055	-0.186193	-0.0163844
231	-0.100931	-0.169878	0.0351368	0.334139	0.249896	0.00398083	0.0187233	0.102703	0.23878	0.239182	-0.00282141	0.0229088	-0.0322692	0.0633463	-0.119024	0.00177433	-0.0776636	-0.0745836	-0.0345767	-0.0794331	-0.0322134	-0.0192832	0.0296506	0.0340462	-0.0657041	-0.128044	0.0299089	-0.0100856	-0.0604312	0.0941902	-0.0196944	-0.104083	-0.144367	-0.188367	-0.0088451	0.0468876	-0.258476	-0.164467	-0.253343	-0.279882	-0.232384	-0.314849	-0.272453	-0.43421	-0.20887	-0.255109	-0.33436	-0.265837	-0.231299
232	0.344151	0.310337	0.225375	0.177181	0.154851	0.0151745	-0.0938255	0.278548	0.273962	0.409839	0.352767	0.277372	-0.017583	-0.190063	-0.206313	-0.283141	-0.23942	-0.368867	-0.419864	-0.282228	-0.399689	-0.311848	-0.205143	-0.113763	-0.18894	-0.327899	-0.181673	-0.152069	-0.173728	-0.214169	0.042702	-0.0345167	0.041596	-0.162586	-0.0491685	-0.0140538	-0.285673	-0.129448	-0.08925	0.0993915	0.203836	0.0489627	-0.024091	-0.0997311	0.0954317	0.190837	0.134335	0.295845	0.169323
233	0.0257338	0.14713	0.0446481	0.105671	0.216916	0.133185	0.103043	0.177923	-0.0254589	0.104528	0.0729226	0.156743	0.0634849	0.106542	-0.0588595	0.0834689	0.133343	0.23286	0.0851195	0.0527014	0.0656538	-0.0230867	-0.0799508	-0.24127	-0.0344853	-0.244556	-0.274861	-0.274175	-0.207028	-0.183185	-0.240055	-0.357367	-0.300859	-0.370805	-0.182639	-0.100081	-0.126766	-0.213564	-0.067213	-0.0868061	-0.0423117	-0.178672	-0.307614	-0.194667	-0.104435	-0.0881206	-0.0189299	-0.0630866	-0.0532819
234	0.755072	0.74454	0.81057	0.712394	0.576414	0.404295	0.341158	0.109196	-0.0191024	-0.145208	-0.218	-0.111263	-0.170481	0.0646588	0.268614	0.140667	0.100479	0.0200791	-0.0424834	-0.0840718	-0.221706	-0.305765	-0.167951	-0.185503	-0.147462	-0.134492	-0.117409	0.0030675	-0.0254592	-0.0354887	0.145469	-0.00631864	0.0758417	0.0730909	0.0551363	0.019954	0.00415414	-0.0768974	-0.135895	-0.24445	-0.318982	-0.201284	-0.122452	-0.0441957	0.0883466	-0.107493	-0.0219505	-0.0983986	-0.160457
235	0.945891	0.759177	0.7534	0.735822	0.659026	0.46264	0.381688	0.288126	0.42645	0.328557	0.362013	0.352127	0.417458	0.476556	0.214805	0.38545	0.246328	0.435009	0.557455	0.538482	0.951739	0.973193	1.04426	0.868669	0.853459	0.969952	1.0197	0.825264	0.769386	0.961613	0.981726	0.917388	0.795309	0.687261	0.754021	0.698075	0.697159	0.697042	0.399172	0.287555	0.275861	0.290553	0.330036	0.174953	0.248709	0.234046	0.101955	0.185179	0.090741
236	0.038315	-0.0212464	0.166378	0.167272	0.239829	0.175092	0.0811162	0.0820099	-0.0323467	0.0405256	0.361959	0.398396	0.629593	0.432435	0.362	0.429044	0.306742	0.316695	0.339892	0.279478	0.203798	0.152942	0.0608307	0.0600403	0.123268	0.0149162	0.000716401	-0.0812207	-0.185014	-0.13357	-0.138651	-0.0478501	0.104852	0.0603572	-0.0277511	-0.0424864	0.0603517	0.0303954	0.0457343	0.0785821	0.0214631	0.0673428	-0.0752038	-0.0521365	-0.0672269	-0.0542568	-0.0514197	-0.0304529	-0.00503933
237	-0.0238182	0.0832365	0.130925	0.130154	0.149926	0.14151	0.0133708	-0.0435824	-0.106038	-0.106458	0.12841	0.0912364	-0.0925744	-0.273529	-0.0870535	-0.274453	-0.297315	-0.200998	-0.137146	-0.182701	-0.339271	-0.170443	-0.303579	-0.0578371	-0.181398	-0.321615	-0.184161	-0.167006	-0.0892864	-0.0941718	-0.0591939	-0.111688	-0.0109117	-0.0637564	-0.167961	-0.0939844	-0.252661	-0.205672	-0.0146809	-0.0473099	-0.116213	0.0215824	0.249821	0.323715	0.444878	0.192648	0.066856	0.133073	0.0174897
238	0.0378416	-0.032875	-0.0686001	-0.0910345	0.0206481	-0.114808	-0.132964	-0.0122125	-0.151302	-0.18816	-0.110907	-0.154673	-0.144978	-0.119979	-0.209465	-0.033056	0.045499	0.251638	0.0486047	-0.114885	-0.00967452	0.0140748	0.255118	0.385672	0.214132	0.0654904	0.104227	0.227985	0.120433	0.171532	-0.0577591	-0.00683097	0.083866	0.0761206	0.0597288	0.130417	0.0468171	-0.0125086	-0.000878439	-0.060049	-0.0415922	-0.190292	-0.0370225	0.0190576	-0.0784613	0.162512	0.183291	0.249866	0.405484
239	-0.568204	-0.426985	-0.528397	-0.571203	-0.430923	-0.100755	-0.163767	-0.146198	-0.104281	-0.221262	-0.335307	-0.456614	-0.467904	-0.483147	-0.293813	-0.356361	-0.350296	-0.477163	-0.160464	-0.216565	-0.138757	-0.34724	-0.396683	-0.252999	-0.134852	-0.353755	-0.218694	-0.18216	-0.135133	-0.194344	-0.179857	-0.358464	-0.220606	-0.213621	-0.272455	-0.137858	0.102781	0.0940862	-0.00696672	-0.0392859	-0.390547	-0.2711	-0.281296	-0.619212	-0.499451	-0.701784	-0.721488	-0.723289	-0.498019
240	-0.179705	-0.314921	-0.294451	-0.44501	-0.396688	-0.288696	-0.42062	-0.170656	-0.353611	-0.0247735	-0.476767	-0.241118	-0.0914259	-0.285597	-0.308529	-0.22151	-0.213652	-0.11243	-0.184983	-0.212934	-0.356708	-0.348857	-0.351223	-0.47473	-0.311667	-0.384291	-0.415874	-0.332077	-0.353947	-0.226975	-0.191632	-0.203756	-0.325548	-0.266294	0.00260618	0.0574959	0.0739661	0.0591193	0.0328815	-0.193547	-0.16646	-0.286749	-0.120236	-0.182811	-0.285863	-0.0888284	-0.189062	-0.283398	0.102618
241	-0.0916409	-0.112478	-0.249563	-0.535002	-0.357571	-0.252955	-0.229408	-0.398085	-0.509109	-0.554714	-0.497225	-0.508252	-0.384465	-0.354537	-0.262512	-0.534908	-0.405676	-0.489358	-0.183423	-0.126749	-0.0691212	-0.368779	-0.106431	-0.399024	-0.462728	-0.372323	-0.0945408	-0.0695662	0.0287469	0.22975	0.296941	0.16732	0.0421797	0.0643537	0.408675	0.548547	0.353645	0.399913	0.187866	0.0313968	-0.145061	-0.165535	-0.220731	-0.134131	-0.103621	-0.0497819	0.0205985	0.00348779	0.0586249
242	-0.0337409	0.000208782	-0.0514263	-0.0858298	-0.126882	-0.23942	-0.26143	-0.17551	-0.290748	-0.237058	-0.221535	-0.252335	-0.0608449	-0.0307737	-0.103996	-0.0550947	-0.204678	-0.0590584	0.0545145	-0.186796	-0.128719	-0.200145	-0.0894894	-0.322259	-0.35094	-0.163762	-0.0582313	-0.244651	-0.128145	0.0506511	-0.133729	-0.030924	-0.155152	-0.0744712	-0.235571	-0.17584	-0.136094	-0.0166741	-0.235525	-0.0528315	-0.0458056	-0.0519189	-0.0817842	-0.141593	-0.155213	-0.24403	-0.2306	-0.294203	-0.384164
243	-0.372291	-0.230811	-0.249973	0.0442623	-0.214784	-0.287318	-0.245893	-0.364974	-0.126215	-0.00973158	0.116941	0.304693	0.17189	0.0857562	0.0598484	0.0777946	-0.0707609	-0.0558713	-0.221556	-0.250336	-0.245344	-0.205229	-0.253168	-0.206327	-0.122839	-0.136089	-0.29593	-0.465669	-0.378286	-0.316593	-0.370248	-0.336361	-0.237736	-0.205454	-0.346791	-0.0957811	0.0655956	0.0874762	0.188633	0.146486	0.176494	-0.0967735	-0.151819	-0.0498018	0.00970246	-0.111594	-0.0340497	-0.175224	-0.122546
244	0.151789	0.175653	0.0372859	0.0158019	0.211727	0.19961	0.195181	0.331595	0.316439	0.472202	0.500431	0.573892	0.615399	0.393079	0.382209	0.270599	0.18352	0.262308	0.29468	0.213028	0.118938	0.306948	0.351683	0.466248	0.418009	0.363107	0.733521	0.922376	0.704094	0.912012	0.840244	0.744995	0.569401	0.308903	0.236607	0.209229	0.53694	0.518772	0.513991	0.396246	0.357869	0.589976	0.610352	0.449759	0.323995	-0.0152565	-0.13588	-0.0850689	0.0613409
245	0.396114	0.292331	0.198239	-0.00402281	0.00669355	-0.253532	-0.080756	0.0975245	0.162341	0.122269	0.0271705	-0.237898	-0.180716	-0.174578	-0.161722	-0.109068	-0.272684	-0.344619	-0.300189	-0.443246	-0.237617	-0.426435	-0.304555	-0.416491	-0.503679	-0.207149	0.0494446	-0.171409	0.0860718	0.338889	0.251256	0.043076	-0.125247	-0.183105	-0.259201	-0.332371	-0.288411	-0.0830042	-0.308786	-0.194536	0.165555	-0.105575	-0.167511	-0.294697	-0.113152	-0.358284	-0.176413	-0.400095	-0.271566
246	0.514164	0.327329	0.281052	0.119861	0.142928	0.261451	0.486324	0.429801	0.449206	0.352899	0.201734	0.223865	0.365696	0.253024	0.202047	0.0967161	0.229935	0.197616	0.0573874	0.222108	0.148122	0.111344	0.224377	0.156649	0.365219	0.578136	0.895923	1.03435	0.8555	0.860835	0.845019	1.15963	1.31496	1.35487	1.00903	0.962396	0.766543	0.871041	0.846226	0.812074	0.458834	0.536554	0.362755	0.663216	0.478938	0.409631	0.265853	0.15171	0.105922
247	-0.113393	-0.100185	-0.0681173	0.0311432	0.0108169	-0.0208588	-0.0620087	-0.092934	-0.134001	-0.129029	-0.0174573	-0.0430809	-0.102203	-0.071058	-0.138077	0.0614972	-0.106063	0.0401827	0.0819527	0.135082	0.0336631	-0.0302017	0.030198	0.137909	-0.0459588	-0.034394	-0.116141	-0.0788716	-0.118	0.143913	-0.0565408	0.0522121	0.0137222	0.0156039	-0.109419	-0.0531912	0.185314	0.174268	0.045705	0.104498	0.035261	0.11071	0.0114344	-0.122937	-0.148659	-0.168453	-0.31775	-0.288112	-0.212546
248	0.0691177	0.0678065	0.0753269	0.0428639	-0.0975476	0.0605365	-0.0506012	-0.0306058	-0.346683	-0.0358098	-0.0628045	0.124239	0.193272	0.0699435	0.209127	0.015648	0.215984	0.156913	-0.16628	-0.206302	0.00931027	0.13362	-0.0940004	0.0923681	0.126345	0.00377798	0.125369	-0.19455	0.036603	-0.0687086	-0.291666	-0.100973	-0.0793823	0.0456923	0.000402271	0.0445292	0.0445015	-0.187094	0.0342112	-0.158533	0.0170888	-0.0014499	0.155337	0.19436	-0.100215	0.0265634	-0.0490114	-0.0816588	-0.0978036
249	0.789583	0.812956	0.712158	0.54886	0.748757	0.651373	0.618263	0.650986	0.446781	0.409389	0.0970705	0.304226	0.529763	0.761145	0.736789	0.525639	0.406411	0.417083	0.227712	0.119092	0.257394	0.118977	0.244019	0.203756	0.0386986	0.0646415	-0.0541966	-0.129466	-0.127023	0.00267393	-0.206856	-0.248222	-0.0832451	0.102537	-8.98805e-05	-0.00836349	0.0878626	-0.224369	-0.195714	-0.0537609	-0.0753632	-0.294455	-0.110053	-0.12288	-0.217868	-0.238569	-0.171455	-0.359415	-0.100493
250	0.692659	0.581632	0.575215	0.376575	0.384232	0.233452	0.41464	0.265374	0.247087	0.334793	0.37738	0.259137	0.215227	-0.0123329	0.22881	0.0924371	0.234631	0.152395	0.177447	0.150569	0.22784	0.33582	0.196321	0.0444716	-0.0979369	-0.109333	-0.236651	-0.0261959	-0.00248553	-0.0295005	-0.0512436	-0.175246	-0.174552	-0.152332	0.0148141	0.183487	0.111119	0.251922	0.186685	0.0772685	-0.0630067	-0.0330583	-0.0861258	0.0654745	-0.213851	-0.0426691	-0.149382	-0.102123	-0.0948523
251	-0.176161	-0.28381	-0.177281	-0.125771	-0.168951	-0.113341	-0.266329	-0.312463	-0.228753	-0.0861501	-0.0715226	-0.22821	-0.201566	-0.212513	-0.255614	-0.236185	-0.283116	-0.326426	-0.430118	-0.502479	-0.385765	-0.342432	-0.419609	-0.398903	-0.358885	-0.244179	-0.114802	-0.148691	-0.114087	-0.0624337	-0.0591084	0.10526	0.0469773	-0.0632362	-0.132249	0.11975	0.252239	0.288548	0.232975	0.257847	0.272095	-0.00144943	0.0541298	-0.0705723	-0.166583	-0.11109	-0.16354	-0.269604	-0.418074
252	-0.186393	-0.0832346	-0.262658	-0.300854	-0.15446	0.0385067	-0.292669	-0.334328	-0.291466	-0.29539	-0.34971	-0.205075	-0.255264	-0.134154	-0.309626	-0.260846	-0.17486	-0.192763	-0.141057	-0.496391	-0.478987	-0.338832	-0.11995	-0.108312	0.024247	0.0145769	-0.224312	-0.11451	0.0380517	-0.0918484	0.133916	-0.00290869	-0.0238244	-0.133031	0.00084294	0.22704	0.0470792	-0.0588554	0.155728	0.325651	0.447796	0.224535	0.317163	0.238863	0.627184	0.375391	0.279718	0.269161	-0.0221844
253	-0.214593	0.0954145	0.329348	0.272941	0.304294	0.311711	0.304513	0.578407	0.311591	0.233071	0.30337	0.289214	0.332567	0.218413	0.396559	0.0451462	0.0484996	0.116454	0.147114	0.241828	0.314305	0.0919961	-0.0496826	0.194254	0.27533	0.245336	0.417982	0.32117	0.187298	0.267153	0.153031	0.15231	0.0536579	0.110829	0.121006	0.0661429	0.202315	0.107794	0.093674	0.305762	0.30103	0.670691	0.529501	0.42574	0.41424	0.623196	0.375753	0.419998	0.413758
254	-0.330085	-0.246677	-0.285378	-0.451843	-0.366204	-0.438536	-0.3051	-0.244884	-0.128918	-0.285522	-0.351645	-0.510649	-0.655019	-0.407042	-0.369711	-0.32339	-0.45847	-0.327576	-0.270122	-0.338406	-0.346908	-0.269747	-0.326943	-0.267545	0.0167676	0.0485422	0.0544056	0.160876	0.136247	0.0400265	0.0620719	-0.176156	-0.275112	-0.199031	-0.265372	-0.261833	-0.418563	-0.339657	-0.263731	-0.345333	-0.329556	-0.477058	-0.455305	-0.59475	-0.501176	-0.511761	-0.467621	-0.598253	-0.371647
255	0.0501409	-0.063444	-0.1959	-0.156502	-0.378516	-0.348095	-0.267283	-0.27431	-0.0873275	-0.161444	-0.256596	-0.174845	-0.168557	-0.293059	-0.00994418	-0.213198	-0.0603722	-0.0391653	0.019828	0.0250574	0.310335	0.328756	0.445588	0.185721	0.0753041	0.0583616	0.153448	0.152646	0.162368	0.164994	0.21945	0.10325	0.152916	0.181865	0.15717	0.199358	0.257263	0.0791982	0.241933	0.348258	0.240697	-0.0413841	0.0669769	-0.0116651	0.00197088	0.0442904	0.196592	0.200656	0.184207
256	-0.216823	-0.199014	-0.299685	-0.186481	-0.0663024	-0.176253	-0.213124	-0.201554	-0.44231	-0.288446	-0.0564608	-0.0880026	0.0568665	0.134356	0.131346	0.0192466	0.0810754	-0.12296	-0.100852	-0.0902164	-0.00716029	-0.0130617	-0.0366017	-0.158496	-0.0173527	-0.277321	-0.106706	-0.125944	0.077144	-0.234055	-0.228132	-0.0747742	0.000825442	-0.109828	0.0209903	0.0504759	-0.279793	-0.0415613	-0.23777	-0.236682	-0.111318	-0.0729231	-0.246158	-0.339068	-0.22682	-0.232979	-0.210299	-0.0419133	-0.213642
257	-0.0934265	-0.138026	-0.216481	-0.252241	-0.348216	-0.186296	0.0325164	-0.0703197	-0.151112	-0.271961	-0.320488	-0.453697	-0.4579	-0.491188	-0.630324	-0.670037	-0.676231	-0.452983	-0.169489	-0.09886	0.0021366	-0.293824	-0.501663	-0.375099	-0.324867	-0.297895	-0.362898	-0.162087	-0.0699354	-0.216407	-0.285748	-0.171747	-0.16203	-0.152614	-0.171847	-0.171349	0.0903413	-0.0581739	-0.192496	-0.133422	-0.283554	-0.120711	-0.188344	-0.024353	-0.204883	-0.0301119	-0.0993309	-0.0560388	0.206604
258	-0.0416801	0.111842	0.129348	0.201413	0.267075	0.357776	0.276978	0.238004	0.229778	0.359591	0.439585	0.463707	0.447696	0.293934	0.154059	0.242291	0.283039	0.256758	0.00852727	0.159367	0.124102	0.238563	0.232126	0.279919	0.320479	0.261509	0.253681	0.178693	0.107303	0.116875	-0.00551252	-0.0281188	0.0846489	-0.0694413	0.0151094	0.0986374	-0.0679222	0.03188	-0.125587	-0.15929	-0.1659	-0.257374	-0.214983	-0.143868	-0.169091	-0.00756053	-0.113783	-0.0843628	-0.0501856
259	-0.39508	-0.311806	-0.206751	-0.252496	-0.224322	-0.277581	-0.25813	-0.145215	-0.361165	-0.445065	-0.334074	-0.289742	-0.410063	-0.403509	-0.324498	-0.465896	-0.393605	-0.363592	-0.30011	-0.169478	-0.223008	-0.380299	-0.456421	-0.253381	-0.0347077	0.0986897	0.0276164	0.124032	0.172193	0.165101	-0.0127942	-0.24272	-0.161441	-0.200948	-0.217368	-0.189101	-0.274587	-0.234672	-0.0982532	-0.281355	-0.186299	-0.164404	-0.290247	-0.56585	-0.418233	-0.282849	-0.399937	-0.255561	-0.493978
260	-0.104942	0.175284	0.211312	0.191802	0.121811	0.10714	-0.0433556	-0.183437	-0.10552	-0.148723	-0.216575	-0.0632914	-0.147129	-0.0340712	0.2573	0.0872802	0.125793	0.0465421	-0.00691127	0.0840558	-0.000292452	0.106217	-0.0969348	-0.0822978	-0.0406262	-0.119806	-0.231112	-0.288858	-0.187925	-0.270051	-0.323267	-0.187963	-0.17367	0.107342	-0.135202	-0.047787	-0.0468123	-0.0867561	0.192347	0.249046	0.0965833	0.0571137	0.0447283	-0.314657	-0.163132	-0.183991	-0.245911	-0.268514	-0.268725
261	0.181548	0.21424	0.0900679	0.107851	0.0950265	-0.173459	-0.130938	-0.131197	-0.245424	-0.185453	-0.311486	-0.080437	-0.049677	0.0591518	-0.183502	-0.161283	-0.229589	-0.1036	-0.359745	-0.362538	-0.323084	-0.168305	-0.329657	-0.23449	-0.168786	-0.107367	-0.216663	0.0137318	0.282954	0.126934	0.0334296	0.145226	0.23996	0.0195295	-0.0333822	-0.111494	-0.199552	-0.191176	-0.135002	0.136725	0.362541	0.62543	0.716772	0.440216	0.534713	0.369817	0.449699	0.52123	0.658588
262	-0.108657	-0.539228	-0.318186	-0.32478	-0.463073	-0.374669	-0.250859	-0.255565	-0.240807	-0.290278	-0.193042	-0.441792	-0.258128	-0.48307	0.47014	0.622638	0.452532	0.163245	0.184589	0.260997	0.0584167	0.147991	0.0090127	-0.168488	-0.17688	-0.138104	0.0815971	0.0971815	0.0020395	0.0175577	0.143079	0.115926	0.0559719	0.102035	0.0919284	-0.249726	-0.184691	-0.28104	-0.289884	-0.194897	-0.0521112	0.0538893	-0.10147	-0.0840092	-0.282429	-0.18644	-0.135539	0.0726674	-0.351727
263	-0.0562104	0.164851	0.0822141	-0.0972577	0.0467948	0.155958	0.0176917	-0.15816	-0.0834487	-0.123453	0.22938	0.351092	0.290671	0.11011	0.402096	0.163623	0.20167	0.0664118	0.0684883	0.168987	0.0584954	0.0132738	-0.162719	-0.176463	-0.270584	-0.224407	-0.264413	-0.266043	-0.262452	-0.408371	-0.179301	-0.0357098	0.0243218	-0.0708541	-0.229599	-0.170856	-0.11921	-0.152919	-0.317751	-0.174726	-0.357454	-0.467879	-0.33324	-0.252461	-0.314849	-0.249218	-0.356965	-0.406615	-0.539669
264	-0.0750114	-0.191332	0.0152193	0.17628	0.279742	0.578633	0.157896	0.533474	0.390891	0.59886	0.402486	0.112962	0.321781	0.241905	-0.0302652	0.00908408	0.0387249	-0.01939	0.11011	0.312619	0.198616	-0.0474281	0.0922323	0.177467	-0.0160698	-0.427537	-0.102386	-0.298888	-0.171535	-0.237109	-0.354151	-0.452825	-0.69397	-0.529288	-0.0341247	-0.163212	-0.0795011	0.0287126	-0.026237	0.0459783	-0.190157	0.0844354	-0.454716	-0.101187	0.0566017	0.0650056	-0.244732	-0.109615	0.0281195
265	-0.458	-0.506895	-0.392327	-0.472607	-0.446206	-0.444737	-0.340354	-0.431811	-0.186013	-0.228515	-0.369312	-0.397969	-0.274729	-0.313074	-0.26215	-0.201676	-0.374525	-0.311271	-0.202111	-0.212107	-0.277161	-0.222758	-0.390866	-0.397721	-0.247043	-0.30252	-0.0380117	-0.333885	-0.0570885	-0.305744	-0.0291702	0.0576968	-0.00121293	0.128042	-0.42001	-0.302674	-0.262311	-0.331851	-0.357666	-0.604212	-0.655619	-0.512168	-0.252215	-0.180719	-0.181757	-0.505446	-0.0999022	-0.13746	0.397947
266	0.60361	0.720225	0.684549	0.661953	0.676952	0.812521	0.794206	0.845719	0.807134	0.792756	0.807175	0.834064	0.72635	0.826796	0.648195	0.635482	0.596351	0.663527	0.750222	0.740527	0.542362	0.360232	0.465924	0.30619	0.266027	0.373396	0.426449	0.460114	0.584853	0.660291	0.649395	0.621382	0.577412	0.516624	0.689734	0.430722	0.533189	0.641033	0.541671	0.406642	0.564762	0.485936	0.408196	0.458848	0.320026	0.131953	0.298644	0.543493	0.276743
267	0.167455	-0.329578	-0.324136	-0.147626	-0.173648	0.0460745	-0.0727032	0.0206789	-0.0856392	-0.176724	-0.184266	-0.183815	0.305095	0.214784	0.235683	0.315691	0.466935	0.303861	0.364056	0.428422	0.387651	0.0773794	0.210211	-0.0526583	-0.0296987	-0.157458	0.0575646	-0.0683359	-0.0157575	-0.177418	-0.222485	0.100184	-0.190836	0.0655597	-0.169363	0.175972	0.141149	-0.0243055	0.213051	0.477387	0.223993	0.0251016	0.405783	-0.0576502	-0.00428103	-0.0601206	0.226941	-0.133416	-0.302922
268	-0.0767086	-0.206222	-0.335866	-0.326325	-0.135227	-0.218555	0.189444	0.14485	0.461928	0.132254	0.180319	0.0141513	0.167197	0.0882989	-0.0270513	0.109954	0.0103388	0.0117613	0.0384375	0.171324	0.0865683	-0.083658	-0.0093301	0.15974	0.240211	0.302761	-0.0246498	0.050794	0.0184684	0.00682822	-0.182585	-0.177288	0.0335536	0.033507	-0.055642	0.283603	0.273846	0.291225	0.150442	-0.0564408	-0.400264	-0.282771	-0.078535	-0.0694597	0.310793	0.27427	0.43041	0.27625	0.062735
269	0.614249	0.457887	0.428718	0.371161	0.300992	0.299273	0.200352	-0.0381627	-0.0252256	-0.322087	-0.219944	0.050453	0.335239	0.244508	0.220415	-0.0397128	0.0908599	0.152798	0.121755	0.11613	0.202733	0.269195	0.378199	-0.113865	-0.0599631	0.148371	0.229048	0.135511	0.0671885	-0.0683803	0.0405219	0.141507	0.287223	0.43964	0.435825	0.432176	0.421156	0.440989	0.375421	0.508254	0.385058	0.454628	0.37819	0.425905	0.183508	0.15671	0.31816	0.181843	0.180037
270	0.093247	0.135832	0.172336	0.297565	0.0660126	0.0430057	0.121986	0.315019	0.287458	0.398535	0.233143	0.368019	0.0805814	0.0382871	0.385349	0.184063	0.0921871	-0.146657	0.0718114	-0.0845573	-0.275922	-0.473707	-0.608257	-0.401186	-0.326273	-0.383393	0.0370593	0.117302	-0.196003	-0.0557693	-0.10978	-0.117149	0.00828412	0.22564	0.22404	0.0160929	0.363428	-0.284025	-0.311507	0.302673	0.335783	0.0893592	-0.209632	-0.430971	-0.50104	-0.267818	-0.378501	-0.212798	-0.0476646
271	-0.138087	0.215848	0.127331	0.0338385	0.130372	0.360287	0.191352	-0.0754762	-0.0469144	0.382962	0.185828	0.53112	0.109945	0.0454689	-0.124807	-0.327075	0.165842	0.176736	-0.172811	-0.18505	0.179257	0.301261	0.205045	0.119097	0.172371	0.373848	0.100596	0.331862	0.161495	0.139061	0.215377	0.376714	0.338023	0.516262	0.640702	0.109859	0.246101	0.370979	0.242011	0.993219	1.10963	0.784639	0.545159	0.929987	0.509437	0.402535	0.106849	-0.0195933	0.0522615
272	-1.07627	-0.772901	-0.793089	-0.558712	-0.972371	-0.455219	-0.612917	-0.604764	-0.260456	-0.214611	-0.565878	-0.381709	-0.408855	-0.917379	-0.531913	-0.829578	-0.784952	-0.205588	-0.726199	-0.475272	-0.551943	-0.485399	-0.375928	-0.637551	-0.125699	-0.704162	-0.417086	-0.506727	-0.698135	-0.538519	-0.651332	-0.832583	-0.8979	-0.408338	-0.395369	-0.200586	-0.851669	-1.03227	-0.835291	-0.635688	-0.558467	-0.761463	-0.491978	-0.272599	-0.366902	-0.0755035	-0.413165	-0.653338	-0.540753
273	0.583157	0.494252	0.484736	0.698997	0.551768	0.341971	0.411693	0.0602886	-0.152598	-0.0762379	-0.425044	0.168935	-0.208331	0.098067	-0.119375	-0.0584264	-0.253567	-0.0650115	-0.106976	0.100798	-0.105655	0.337596	0.078886	0.234284	0.237209	0.00649733	0.0454945	-0.0935734	-0.192664	-0.15217	-0.061354	0.0747918	0.391089	-0.137755	-0.0126662	0.4836	0.834102	0.705677	0.61759	0.179432	0.306071	0.458627	-0.100815	0.214583	0.0452341	0.00466382	-0.0456795	0.522525	-0.120859
274	-0.430452	-0.785636	-0.509313	-0.420321	-0.748585	-0.55081	-0.50613	-1.00775	-0.633079	-0.627609	-0.83736	-0.47457	-0.405786	-0.751628	-0.612767	-0.45483	-0.886882	-0.894874	-1.10217	-0.861707	-0.442141	-0.671319	-0.466414	-0.633296	-0.431064	-0.28047	-0.67816	-0.455051	-0.372009	-0.309721	-0.372302	-0.596193	-0.705636	-0.28689	-0.312154	-0.5486	-0.425992	-0.325683	-0.656087	-0.692224	-0.863478	-0.305861	-0.921956	-0.830473	-0.696468	-1.10539	-0.791794	-0.673136	-0.498432
275	-0.389455	-0.29753	-0.124295	-0.366938	-0.350698	-0.0175658	-0.42852	0.0892885	-0.651962	-0.132603	-0.409305	-0.0188193	-0.237675	-0.366919	-0.639359	-0.416516	-0.233769	-0.0792763	-0.399092	-0.000399976	-0.0903992	-0.312886	-0.355888	-0.202199	-0.172018	-0.223719	-0.176922	-0.121763	-0.228791	0.189765	0.366332	0.427345	-0.113811	0.445482	0.588033	0.280647	0.133952	0.115172	0.233351	0.110701	-0.0766108	-0.196267	0.141019	0.0837458	-0.0785448	0.27831	0.0270731	-0.193529	0.720976
276	-0.357214	-0.285031	-0.0423177	-0.0890649	0.14815	-0.527415	-0.509435	-0.837015	-0.946309	-0.703311	-0.687694	-0.514088	-0.563164	0.034611	-0.708382	-0.396538	-0.356146	-0.615518	-0.517117	-0.775895	-0.526028	-0.749949	-0.719469	-0.785745	-0.273513	-0.218587	-0.346975	-0.144849	0.00823783	-0.219735	-0.117047	0.135546	-0.339264	-0.333745	-0.292513	0.0289986	-0.477963	-0.150653	-0.229981	-0.613894	-0.571238	-0.656795	-0.246246	-0.401235	0.021996	-0.0275808	0.384274	-0.282161	-0.236705
277	-0.221702	-0.0679429	0.664051	0.828476	0.604159	-0.667332	-0.746687	-1.51247	-1.75378	-0.883995	-0.765448	-1.23003	-1.09054	-0.5862	-1.73719	-1.01451	-0.520257	-1.35425	-0.862212	-0.975558	-0.850473	-1.40553	-1.61479	-1.49986	-0.364178	-0.630309	-0.331575	-0.592589	0.348177	-0.372542	-0.068033	0.957197	-0.935605	-0.29918	0.599388	-0.0203949	-0.786728	0.0119851	-0.860522	-1.60082	-1.57258	-0.944226	-0.90575	-0.743408	0.244398	0.0966591	0.389223	-0.0823876	-0.363134
278	0.132759	0.107162	0.0986671	0.0818522	0.144135	0.197384	0.202761	0.170541	0.14297	0.122447	0.104639	0.0826813	0.0734488	0.0547844	0.0308701	0.0188586	0.00897694	0.00874934	-0.020633	-0.0225324	-0.0268824	-0.0372588	-0.0530764	-0.0634844	-0.0745304	-0.0693556	-0.0773784	-0.0760269	-0.080946	-0.121807	-0.109894	-0.120876	-0.131961	-0.135994	-0.112688	-0.045319	-0.020056	-0.0239224	-0.0280196	-0.044158	-0.0651337	-0.0601481	-0.0817391	-0.0974552	-0.106338	-0.101934	-0.114097	-0.0456299	0.0281317
279	0.0909025	0.071659	0.126834	0.156428	0.12522	0.120294	0.0747906	0.159658	0.241534	0.270152	0.257892	0.215468	0.182531	0.132964	0.125926	0.0890431	0.0754351	0.128478	0.210084	0.300706	0.315537	0.260244	0.222856	0.160349	0.160879	0.177018	0.168574	0.179979	0.195222	0.186228	0.222463	0.282966	0.307158	0.299236	0.333001	0.339507	0.316537	0.283661	0.261309	0.263529	0.298976	0.378532	0.418279	0.445525	0.530414	0.615559	0.651041	0.679704	0.690731
280	0.459485	0.415873	0.380068	0.413324	0.439653	0.42478	0.431667	0.379014	0.342872	0.392672	0.36987	0.334166	0.295626	0.284427	0.249135	0.213653	0.176458	0.157248	0.179294	0.266366	0.319449	0.282971	0.283869	0.231163	0.198034	0.176494	0.120728	0.10968	0.12313	0.121187	0.128061	0.112576	0.116599	0.192442	0.253276	0.262024	0.213764	0.163886	0.138443	0.086699	0.0490259	0.0696185	0.0688173	0.0402817	0.0119367	-0.0115285	-0.017818	-0.0366025	-0.066519
281	-0.10493	-0.114873	-0.13441	-0.0962614	-0.0911806	-0.0481396	0.0967277	0.206834	0.21132	0.159574	0.13154	0.136824	0.0847687	0.0752977	0.0440681	0.0061476	-0.0287044	-0.0301483	-0.0439214	-0.0863663	-0.105573	-0.0673831	-0.115057	-0.117454	-0.114549	-0.0915053	-0.12103	-0.149106	-0.139121	-0.135107	-0.0903152	-0.13252	-0.125031	-0.114423	-0.146008	-0.159624	-0.139687	-0.131002	-0.122942	-0.103546	-0.0874016	0.0501885	0.0570582	0.0213587	-0.0496141	-0.060664	-0.0617867	-0.0430245	-0.0746881
282	-0.00853667	-0.0465468	-0.0743414	-0.0893937	-0.0842413	-0.111887	-0.0410943	0.0341554	-0.000561404	-0.0492621	-0.0437027	-0.077063	-0.00474875	-0.00112649	-0.0625776	-0.0995353	-0.10026	-0.153751	-0.153837	-0.144509	-0.160028	-0.197319	-0.194344	-0.147702	-0.116822	-0.107413	-0.101781	-0.133612	-0.208557	-0.239981	-0.276454	-0.293256	-0.302669	-0.312669	-0.329377	-0.361478	-0.326244	-0.36025	-0.334762	-0.334001	-0.301525	-0.218253	-0.0834919	-0.0862691	-0.0815573	-0.0672356	-0.101272	-0.118537	-0.0992496
283	-0.086535	-0.105853	-0.121389	-0.100495	-0.157382	-0.128531	-0.134979	-0.115458	-0.114907	-0.0729418	-0.0856378	-0.0576666	-0.0705221	-0.0977879	-0.0867786	-0.0533921	-0.0759626	-0.113172	-0.0883643	-0.0809917	-0.0693715	-0.119794	-0.0847979	-0.0841336	-0.12148	-0.0798617	-0.0692841	-0.100385	-0.0893884	-0.11312	-0.0604974	-0.0824757	-0.0451342	-0.0577779	-0.044238	-0.0809329	-0.0790414	-0.0879194	-0.0898954	-0.104208	-0.0912368	-0.125609	-0.0863522	-0.144657	-0.132379	-0.121336	-0.104875	-0.130113	-0.100345
284	-0.0354445	0.0185171	0.0536336	0.0145762	-0.0311883	-0.0100377	0.0161393	-0.0571432	-0.0462223	-0.084369	-0.115969	-0.0847477	-0.104807	-0.0879434	-0.101348	-0.10156	-0.138148	-0.188236	-0.190054	-0.202713	-0.256727	-0.139206	-0.130963	-0.124971	-0.0914687	-0.0980621	-0.115724	-0.119801	-0.0961256	-0.111681	-0.0800036	-0.145377	-0.085029	-0.0162636	0.0614794	0.0613143	0.173989	0.237404	0.156161	0.0575211	0.0666105	0.0447704	-0.0301271	-0.0634041	-0.0278361	-0.0725055	-0.0140792	-0.0542703	-0.0611852
285	-0.334729	-0.327173	-0.348572	-0.277841	-0.317444	-0.316178	-0.32597	-0.328441	-0.327271	-0.328575	-0.306104	-0.310798	-0.29678	-0.280986	-0.280719	-0.310499	-0.314018	-0.291396	-0.265518	-0.266457	-0.317073	-0.278851	-0.290091	-0.338837	-0.283969	-0.285449	-0.290278	-0.284035	-0.260091	-0.265102	-0.255212	-0.291299	-0.255801	-0.271335	-0.267933	-0.323381	-0.343457	-0.41608	-0.419036	-0.410168	-0.403842	-0.380271	-0.377132	-0.37998	-0.396409	-0.393004	-0.350521	-0.364054	-0.343872
286	0.122323	0.110249	0.169786	0.160219	0.278454	0.250495	0.200828	0.161976	0.13771	0.0823064	0.0675386	0.0872796	0.121472	0.0126771	0.00264084	0.0601359	0.0719571	0.120334	0.0675576	0.0257686	0.0205891	-0.00314488	0.00634014	-0.0476547	-0.0432008	-0.050938	0.00691158	-0.0705263	-0.0407376	-0.122792	-0.146736	-0.170401	-0.224602	-0.24786	-0.271618	-0.289635	-0.278145	-0.182809	-0.178634	-0.196814	-0.17103	-0.150098	-0.195039	-0.207571	-0.14316	-0.142348	-0.106347	0.0505067	0.179202
287	0.0807942	0.173353	0.185598	0.34812	0.383911	0.395848	0.342717	0.325197	0.385588	0.375143	0.344188	0.343363	0.365601	0.377954	0.342977	0.39183	0.422553	0.42426	0.345871	0.432443	0.357499	0.399726	0.316062	0.342128	0.358143	0.366849	0.312342	0.365123	0.337889	0.286107	0.258652	0.236757	0.289939	0.338233	0.464085	0.67179	0.732751	0.709004	0.679168	0.630797	0.547932	0.551629	0.493843	0.534525	0.485634	0.449442	0.364096	0.368625	0.327158
288	0.0339762	0.0230141	-0.0196293	-0.0433259	-0.0511265	-0.0917292	-0.0446873	0.00565707	0.402287	0.728822	0.691208	0.6348	0.520939	0.425787	0.278208	0.214958	0.204047	0.121197	0.0811203	0.0526568	0.0221526	0.0414411	0.114918	0.149964	0.240601	0.388851	0.36754	0.347411	0.347943	0.327759	0.357434	0.376494	0.26751	0.180367	0.129256	0.0129804	-0.052163	-0.0653351	-0.00674474	-0.0605186	-0.0973581	-0.0583881	-0.0825677	-0.0852553	-0.0910466	-0.0482897	-0.0364826	-0.11142	-0.0390889
289	0.00663306	-0.102497	-0.161504	-0.118233	-0.122572	-0.1788	-0.223072	-0.256257	-0.327669	-0.317488	-0.274237	-0.313242	-0.244574	-0.29983	-0.297846	-0.160819	0.00226318	-0.055863	-0.0528239	-0.117883	-0.125541	-0.137084	-0.0843375	-0.132969	-0.157611	-0.160194	-0.213262	-0.157882	-0.209456	-0.230598	-0.276195	-0.263625	-0.222186	-0.30532	-0.172595	-0.221524	-0.312917	-0.247992	-0.216674	-0.273119	-0.164033	0.00193023	0.198471	0.173002	0.13882	0.0689618	-0.0730134	-0.101364	-0.166294
290	0.34789	0.27504	0.235661	0.17229	0.197809	0.18104	0.0871786	-0.0126549	0.0654824	0.00708637	0.0936248	0.0127963	0.0161898	0.0111305	-0.0418735	-0.0526256	-0.114232	-0.154949	-0.123018	-0.189862	-0.193218	-0.159436	-0.177214	-0.245441	-0.223499	-0.213196	-0.164327	-0.136715	-0.115125	-0.116808	-0.130373	-0.146061	-0.21278	-0.176811	0.0364471	0.11362	0.24629	0.434839	0.61402	0.651994	0.609	0.603801	0.565174	0.593053	0.539167	0.593908	0.439282	0.28648	0.352567
291	0.791818	0.758581	0.660694	0.683838	0.536714	0.532206	0.658601	0.6846	0.60051	0.422196	0.329804	0.237658	0.228568	0.167743	0.0803017	0.00416645	-0.0174507	0.0246796	0.0543254	0.188024	0.229203	0.443296	0.442536	0.331519	0.24519	0.263729	0.265913	0.0670378	-0.0068922	-0.0338295	-0.116462	-0.10841	-0.084487	-0.0361645	-0.148021	-0.137179	-0.0966297	-0.00592635	0.0335885	0.123481	0.119923	0.10548	0.228774	0.298218	0.242369	0.192819	0.0729334	0.0763816	-0.0380299
292	0.00397846	0.0106334	-0.00554811	0.00994005	0.00746804	0.00712619	0.0959456	0.0523123	0.0209742	0.0534902	0.0167523	-0.0188006	0.0410168	0.181873	0.200029	0.134986	0.0691186	0.225812	0.37716	0.502038	0.575026	0.46979	0.464235	0.357764	0.341957	0.352327	0.318751	0.373948	0.530283	0.608436	0.615543	0.593016	0.592771	0.457328	0.615191	0.644649	0.577934	0.523276	0.42776	0.400411	0.402954	0.394827	0.443931	0.47946	0.456098	0.416668	0.356493	0.452371	0.425411
293	0.461162	0.473447	0.487055	0.547546	0.558411	0.509455	0.40531	0.283062	0.25811	0.17994	0.290594	0.34146	0.41248	0.299095	0.224796	0.0687591	0.241953	0.162778	0.0722295	0.103255	0.0890874	-0.00903929	-0.0601657	-0.0603876	-0.157939	-0.12043	-0.0171095	0.0388539	0.245441	0.417503	0.650954	0.728683	1.00819	1.50121	1.83036	2.19376	2.28897	2.08249	1.97349	1.86872	1.66764	1.76362	1.71026	1.46437	1.32898	1.24603	1.18044	1.11001	1.05078
294	0.429099	0.364163	0.302793	0.230921	0.302702	0.18622	0.197428	0.288284	0.149702	0.0946784	0.026566	-0.0144332	-0.0960086	-0.0332271	-0.0842559	-0.0754223	-0.103297	-0.135937	-0.196101	-0.247296	-0.23668	-0.177311	-0.24281	-0.191454	-0.245423	-0.182895	-0.118374	-0.13561	-0.0457477	-0.110313	-0.187249	-0.193518	-0.21302	-0.225578	-0.274883	-0.265929	-0.242461	-0.31678	-0.238164	-0.120257	-0.0772537	-0.0502287	-0.0783609	-0.094046	-0.110041	-0.208456	-0.193672	-0.219821	-0.199945
295	0.234013	0.2027	0.0738782	0.0428151	-0.0180754	0.040626	0.206254	0.52648	0.557964	0.509811	0.403215	0.357281	0.358105	0.348202	0.27798	0.303408	0.221423	0.156105	0.118688	0.092866	0.0280665	0.112329	-0.014991	0.0299698	0.0590358	0.078381	-0.00533355	-0.0121431	0.0711932	0.0624893	0.069168	-0.0560711	0.0222272	-0.0795084	0.0263576	0.280693	0.385258	0.318024	0.368244	0.351946	0.485605	0.829339	0.735271	0.771483	0.785379	0.70975	0.698664	0.577149	0.466783
296	0.0520447	0.0642709	0.0569979	-0.00948945	0.0894622	0.0146575	-0.0304282	0.0276707	-0.072395	-0.161028	-0.163332	-0.186885	-0.171475	-0.123275	-0.187732	-0.0929329	-0.200609	-0.196812	-0.166148	-0.165331	-0.132183	-0.221712	-0.217794	-0.16486	-0.17155	-0.281655	-0.26978	-0.110642	0.1978	0.236279	0.260263	0.155161	0.131585	0.168814	0.289177	0.333511	0.274407	0.266621	0.137718	0.102202	0.0973517	0.148861	0.428164	0.525265	0.455917	0.281188	0.291738	0.304348	0.291195
297	-0.224348	-0.248746	-0.273313	-0.327631	-0.239441	-0.323395	-0.243789	-0.296536	-0.282962	-0.244388	-0.27555	-0.234416	-0.125003	-0.135098	-0.0854496	-0.13783	-0.125585	-0.163587	-0.172744	-0.219803	-0.208323	-0.117277	-0.185988	-0.0851169	-0.196739	-0.185323	-0.207887	-0.189153	-0.13014	-0.185354	-0.13834	-0.0474881	-0.0370883	-0.100462	-0.163243	-0.0635257	-0.0768381	-0.208995	-0.170949	-0.223157	-0.22011	-0.2586	-0.146799	-0.1262	-0.213445	-0.307228	-0.147544	-0.127434	-0.134957
298	0.23565	0.175272	0.178943	0.0280624	0.150377	0.104589	0.0247136	-0.0182827	-0.0385306	0.0547867	0.0455084	0.0519598	-0.0486911	-0.00144639	0.030346	0.33067	0.289854	0.23824	0.242042	0.120909	0.0975878	0.00885776	-0.0682904	-0.0753224	-0.0430838	-0.100423	-0.0191677	-0.062718	-0.0867877	-0.149295	-0.16445	-0.123763	-0.126154	-0.0392451	0.0648964	0.209798	0.136353	0.362251	0.273385	0.361384	0.512608	0.721944	0.680168	0.61242	0.609154	0.526379	0.414708	0.339786	0.273496
299	-0.0122998	-0.0051666	0.0423073	0.0874519	0.0306031	0.0169082	-0.00615801	-0.0434074	-0.0274814	0.032156	0.0659286	0.0848608	0.0686197	-0.00623513	-0.0350071	0.0824135	0.0460853	0.0996518	0.12217	0.111074	0.101638	0.124802	0.113585	0.0702041	0.034951	0.0220114	0.0647987	0.0332568	-0.044198	-0.0866518	-0.219356	-0.134878	-0.240494	-0.19984	-0.302131	-0.316355	-0.302458	-0.171176	-0.130424	-0.0602687	-0.0884544	-0.148862	-0.160435	-0.127155	-0.111568	-0.0187915	-0.0520042	-0.0820733	-0.0662882
300	-0.141701	-0.114399	-0.15553	-0.250387	-0.191626	-0.284215	-0.236039	-0.114135	-0.321586	-0.354795	-0.318646	-0.213118	-0.156245	-0.261379	-0.220395	0.107867	0.138332	0.188131	0.139213	0.074541	-0.0275819	-0.12627	0.0178117	0.0116227	0.0360271	-0.0558555	0.0184216	0.0546898	-0.0852273	-0.108916	-0.158361	0.0204775	0.122721	0.428501	0.454059	0.440895	0.570618	1.02445	1.04078	1.08578	1.07036	0.861029	0.69283	0.707907	0.652665	0.751178	0.922583	0.955637	0.796127
301	-0.246665	-0.127802	-0.0922517	-0.056062	-0.197353	-0.177321	0.0064473	-0.0939003	-0.0997313	-0.215275	-0.191258	-0.136586	-0.184868	-0.199585	-0.236183	-0.123414	-0.159843	-0.208899	-0.230698	-0.315085	-0.241954	-0.254148	-0.247551	-0.214377	-0.240673	-0.228391	-0.276963	-0.278754	-0.296103	-0.282126	-0.28428	-0.162758	-0.0872078	-0.0854781	-0.127553	-0.300191	-0.233431	-0.333253	-0.370816	-0.2999	-0.281086	-0.230693	-0.281228	-0.210419	-0.190987	-0.298919	-0.164744	-0.146993	-0.161645
302	0.0784802	0.0925667	0.0494643	0.0462739	-0.0264423	-0.0692977	-0.0913423	-0.147153	-0.163039	-0.161665	-0.0553041	0.0936203	-0.0299126	-0.0878822	-0.00810671	-0.00068426	0.0323193	0.024572	-0.0117544	0.00354174	-0.00774214	-0.00675977	0.0602267	0.114274	0.110895	0.0565537	0.109475	0.125853	0.214338	0.213292	0.288902	0.243854	0.280052	0.379003	0.412754	0.423454	0.366584	0.298366	0.338677	0.298637	0.204012	0.191591	0.256432	0.227054	0.318236	0.258996	0.20853	0.201431	0.207233
303	0.393424	0.293242	0.29792	0.198072	0.290982	0.312981	0.158047	0.0222819	0.0790104	0.0232714	-0.0589871	-0.0294221	0.0370763	0.0985066	0.112799	0.0655382	-0.0434392	0.00210361	0.0103757	-0.022754	-0.0535409	-0.0892816	0.0237074	0.156635	0.211663	0.159761	0.218452	0.236106	0.338917	0.349105	0.29658	0.203124	0.30072	0.303671	0.187623	0.205986	0.0837029	-0.0102586	-0.0831856	-0.0805141	-0.139877	-0.097143	-0.0599902	-0.134854	-0.228935	-0.23743	-0.279443	-0.260321	-0.306134
304	-0.262305	-0.158513	-0.142563	-0.0906648	-0.187501	-0.205721	-0.0970579	-0.127764	-0.101284	-0.119777	-0.0893141	-0.139789	-0.214601	-0.153934	-0.200856	-0.215766	-0.0871294	-0.156621	-0.241251	-0.167664	-0.0618833	-0.0156657	-0.0857418	-0.100001	-0.102044	-0.0648311	-0.0692006	-0.0297546	-0.0536277	-0.06089	-0.170855	-0.144017	-0.205871	-0.125352	-0.0697607	-0.030565	-0.0778925	-0.138781	-0.0894143	-0.114478	-0.100436	-0.105854	-0.209412	-0.134281	-0.202467	-0.151837	-0.0678964	-0.201837	-0.320491
305	-0.102202	-0.0684929	-0.0897901	0.0549548	0.0966905	0.122381	0.0465403	0.0354433	-0.0475004	-0.0276549	0.141054	0.177271	0.147289	0.123908	0.100469	0.0703655	0.0959	0.0182014	-0.00784912	-0.000714811	-0.0613512	-0.0481849	-0.111471	-0.145796	-0.0958175	-0.103667	-0.174434	-0.200961	-0.258652	-0.26173	-0.242982	-0.245067	-0.264889	-0.262419	-0.326906	-0.28837	-0.342845	-0.384975	-0.461776	-0.449111	-0.486274	-0.479933	-0.4726	-0.563049	-0.582474	-0.684981	-0.657093	-0.66404	-0.661813
306	0.332271	0.290143	0.229669	0.240334	0.230872	0.245097	0.277546	0.411831	0.444582	0.489191	0.551408	0.463175	0.566654	0.587877	0.633768	0.735108	0.666525	0.698684	0.857637	0.821188	0.908903	0.780894	0.833553	0.842636	0.930866	0.937154	0.62858	0.754662	0.654498	0.571743	0.478283	0.497474	0.657972	0.558542	0.471055	0.464913	0.551745	0.639118	0.715875	0.771036	0.608843	0.649387	0.54971	0.583861	0.608957	0.781718	0.512307	0.370431	0.444171
307	0.60638	0.638252	0.688864	0.704199	0.630524	0.699413	0.690841	0.753292	0.829039	0.813789	0.853213	0.803313	0.825683	0.855603	0.824253	0.798219	0.822532	0.859465	0.857709	0.865326	0.909895	0.852514	0.839017	0.773224	0.746259	0.65815	0.658201	0.622191	0.619128	0.651441	0.571788	0.606216	0.622315	0.610358	0.531226	0.47304	0.484063	0.498607	0.461782	0.478395	0.571532	0.574564	0.559959	0.580758	0.554283	0.613212	0.661938	0.648077	0.676071
308	0.463326	0.499117	0.369845	0.149442	0.216603	0.162643	0.159028	0.239212	0.187009	0.102227	-0.00913353	-0.0193272	0.171838	0.4916	0.559363	0.454287	0.458357	0.293478	0.335102	0.259694	0.287053	0.167401	0.144622	0.127079	0.136786	0.0708264	0.084548	0.049611	-0.012837	0.0583767	0.0129403	0.00521526	-0.0175725	-0.00968135	-0.0305094	-0.0861665	0.0537188	-0.0209211	0.0844896	0.10561	0.109012	0.0725751	0.0873207	0.0495943	0.061163	0.197438	0.0581819	-0.0897164	-0.175802
309	-0.302333	-0.190743	-0.267957	-0.249681	-0.335756	-0.332249	-0.346244	-0.47524	-0.46745	-0.42069	-0.419124	-0.400688	-0.364042	-0.338563	-0.302234	-0.403854	-0.324923	-0.172362	-0.258423	-0.236085	-0.263472	-0.30098	-0.276509	-0.251263	-0.25682	-0.26549	-0.326179	-0.33917	-0.352679	-0.374181	-0.38091	-0.418381	-0.370906	-0.367252	-0.44101	-0.421312	-0.485874	-0.443937	-0.394441	-0.4584	-0.433149	-0.515236	-0.457825	-0.480522	-0.397297	-0.409671	-0.427832	-0.417335	-0.341798
310	-0.12045	-0.10061	-0.234994	-0.249161	-0.128088	-0.192651	-0.311792	-0.352368	-0.233174	-0.221983	-0.298454	-0.298231	-0.366729	-0.294254	-0.22122	-0.228484	-0.304644	-0.171487	0.0974403	0.0648482	0.14602	0.220224	0.472658	0.36538	0.274846	0.184444	0.0820138	0.0217743	-0.183353	-0.0628406	-0.20901	-0.19423	-0.152182	-0.0987023	-0.209181	-0.27362	0.0567096	0.0890277	0.191571	0.13457	0.211055	0.203873	0.0573652	0.0393587	-0.0441768	-0.00835534	-0.148625	-0.0825004	-0.0280565
311	0.402822	0.339379	0.234569	0.242339	0.14785	0.125437	0.157243	0.282714	0.246151	0.17185	-0.0301553	-0.0372799	-0.0349539	-0.0286891	-0.12045	-0.195316	-0.172209	-0.0236306	0.0732181	0.153316	0.269269	0.181732	0.0770491	0.049702	0.129924	0.123297	0.153801	0.333266	0.411247	0.413787	0.433956	0.291181	0.103449	-0.0124802	-0.0800076	-0.0345623	0.00787261	0.0622568	-8.46133e-05	-0.0950715	-0.120657	-0.00242563	-0.0103965	-0.119141	-0.12644	-0.186757	-0.143009	-0.0372935	-0.149966
312	0.204653	0.200054	0.199439	0.180153	0.197977	0.205677	0.200658	0.210644	0.243019	0.274733	0.293526	0.346527	0.329258	0.361325	0.406432	0.433841	0.446465	0.459064	0.474691	0.473983	0.465675	0.494916	0.498945	0.488187	0.431688	0.398501	0.359535	0.375004	0.307308	0.296786	0.220476	0.215081	0.200632	0.173491	0.156014	0.156487	0.167443	0.210577	0.260745	0.278386	0.203436	0.190524	0.205123	0.222972	0.247979	0.287392	0.273523	0.276659	0.257686
313	0.258354	0.313144	0.328885	0.24876	0.239436	0.336995	0.342614	0.41648	0.470721	0.553029	0.642787	0.531833	0.531854	0.569889	0.613998	0.622116	0.545614	0.592576	0.586974	0.519656	0.576854	0.588511	0.553297	0.528686	0.571911	0.516599	0.548462	0.527316	0.454579	0.467686	0.468546	0.363567	0.29849	0.348342	0.267274	0.340968	0.348117	0.243252	0.298912	0.261145	0.214848	0.252141	0.201031	0.18897	0.239901	0.238706	0.244586	0.313262	0.194905
314	-0.29702	-0.161116	-0.253468	-0.149255	-0.190458	-0.0722355	0.0541976	-0.00757568	-0.0138137	-0.045109	-0.0574127	0.0572526	0.175226	-0.0404887	-0.13786	-0.0842556	-0.185355	-0.147906	-0.170347	-0.161221	-0.1358	-0.1315	-0.0963424	0.00131108	-0.0519369	0.130225	0.0913829	-0.0591478	-0.201809	-0.202157	-0.26237	-0.184307	-0.216981	-0.258565	-0.328672	-0.235102	-0.254585	-0.272478	-0.239287	-0.243291	-0.153585	-0.0745048	0.0277956	0.167618	0.124515	0.14307	0.0961995	0.154203	0.163342
315	0.578374	0.584127	0.584558	0.641721	0.552762	0.687332	0.709535	0.664949	0.703806	0.713013	0.611703	0.69486	0.689039	0.751302	0.733582	0.724529	0.714157	0.748223	0.730513	0.702916	0.609074	0.605426	0.604045	0.624577	0.548658	0.552381	0.413577	0.544731	0.487215	0.551918	0.546347	0.611249	0.539861	0.589269	0.578881	0.616805	0.541033	0.487044	0.655463	0.61447	0.573296	0.579395	0.606246	0.588943	0.523332	0.434234	0.483299	0.486064	0.42782
316	-0.218193	-0.278338	-0.155701	-0.097942	-0.285086	-0.249634	-0.125862	-0.211731	-0.237993	-0.204554	-0.257653	-0.279655	-0.3523	-0.21678	-0.278282	-0.323076	-0.257344	-0.125117	0.0141027	0.0880174	0.157737	-0.00560507	-0.00191527	-0.00358469	0.0725308	-0.0166055	0.0275007	0.193776	0.267144	0.0609441	-0.0877154	-0.00204021	-0.142399	-0.0544402	0.0629522	0.0515107	0.0271762	0.0438744	0.0333009	-0.00976167	-0.059791	-0.0431293	-0.126181	-0.1334	-0.295155	-0.156236	-0.188647	-0.35189	-0.269631
317	0.276278	0.334928	0.489058	0.635075	0.587175	0.444329	0.468311	0.470379	0.434281	0.251589	0.262673	0.187904	0.141287	0.188667	0.143118	0.13298	-0.028311	0.0677404	-0.0078194	-0.0928642	0.0107163	-0.0269636	-0.057881	-0.088586	-0.103168	0.0242209	-0.0555969	0.14799	0.0783143	-0.0231167	0.0555302	0.0716046	-0.0106588	-0.185204	-0.223861	-0.122162	-0.217176	-0.262339	-0.219688	-0.251328	-0.226282	-0.29626	-0.243284	-0.30159	-0.252869	-0.344693	-0.245849	-0.255673	-0.357439
318	-0.0914069	-0.303721	-0.0348058	-0.0267813	0.0281838	0.0440839	0.0345042	-0.131886	-0.0388374	-0.205206	-0.0709042	0.0164568	-0.00669901	0.0147486	-0.0200786	0.128188	0.00623723	-0.108472	-0.0581721	-0.08713	-0.204411	-0.194438	-0.243912	-0.147062	-0.236954	-0.21649	-0.230009	-0.246501	-0.155543	-0.209128	-0.0922917	0.147499	0.40581	1.12301	2.36096	3.29512	3.12272	2.8498	2.35995	1.85853	1.59249	1.5901	1.54112	1.4274	1.36227	0.952294	0.960037	0.942964	0.872332
319	0.106102	0.144237	0.109275	0.0771178	-0.0139592	0.119606	-0.0483196	-0.131583	-0.0809454	-0.0487237	-0.047266	-0.0673709	-0.0343239	-0.0240103	0.0394396	-0.0175457	-0.0781113	-0.0458276	-0.00983427	0.0430003	0.378988	0.439954	0.363805	0.391442	0.354804	0.284732	0.298203	0.229232	0.259839	0.240602	0.1999	0.219926	0.22325	0.0503352	-0.133414	-0.0866924	0.262038	0.395231	0.507252	0.502636	0.510421	0.73289	0.773513	0.818215	0.70566	0.594106	0.496224	0.436643	0.527766
320	0.664099	0.6441	0.625824	0.523825	0.55022	0.598472	0.586267	0.525959	0.573638	0.673604	0.61133	0.567197	0.662468	0.61775	0.662361	0.572074	0.607015	0.582877	0.556193	0.674071	0.610275	0.695823	0.649661	0.703757	0.69766	0.686719	0.681807	0.690644	0.655367	0.680329	0.818331	0.760762	0.742396	0.695387	0.644335	0.686022	0.656772	0.559461	0.600773	0.502329	0.487835	0.5146	0.475558	0.397638	0.440711	0.460565	0.469482	0.442855	0.495567
321	0.109271	-0.0187371	-0.0423044	-0.0411679	0.00309735	0.110862	0.0359762	0.1851	-0.0364639	-0.168667	-0.215522	-0.195436	-0.228069	-0.189379	-0.273545	-0.222547	-0.218495	-0.216545	-0.204105	-0.231615	-0.235575	-0.29374	-0.230117	-0.342401	-0.482545	-0.467419	-0.421061	-0.501249	-0.376488	-0.232122	-0.464207	-0.462943	-0.459359	-0.443921	-0.306503	-0.342955	-0.283253	-0.186335	0.000266354	0.175635	0.0633342	0.215289	0.206032	0.132646	0.0555207	0.0519522	-0.174915	-0.139995	-0.0933591
322	-0.274493	-0.143911	-0.239278	-0.270288	-0.13713	-0.186576	-0.223927	-0.12113	-0.221711	-0.188921	-0.032465	-0.0126804	-0.0679045	0.134016	0.220244	0.284288	0.206587	0.237777	0.159207	0.0126758	0.143543	0.0893427	-0.059258	-0.0609865	0.0701842	-0.0604155	-0.0769465	-0.0936736	0.032861	-0.162607	-0.17751	-0.331881	-0.383269	-0.276548	-0.261055	-0.259204	-0.176036	-0.179696	-0.276322	-0.27505	-0.362458	-0.316406	-0.501681	-0.307647	-0.393836	-0.247001	-0.257765	-0.445696	-0.345458
323	0.329451	0.506849	0.638975	0.676563	0.611519	0.477127	0.451547	0.618808	0.480008	0.459601	0.397905	0.349808	0.364379	0.331743	0.336127	0.303236	0.196932	0.22933	0.140571	0.162883	0.101121	0.174175	0.198525	0.258492	0.243795	0.197288	0.197351	0.195201	0.257523	0.163647	0.123011	0.100301	0.0687859	0.110442	0.0659267	0.132617	0.289931	0.643753	0.877218	1.05937	1.0622	0.938942	0.974672	0.912791	0.763509	0.744278	0.899675	1.09405	1.25556
324	0.60336	0.65411	0.553578	0.591227	0.51224	0.590681	0.668073	0.675794	0.7131	0.727962	0.690188	0.693456	0.701369	0.749403	0.761997	0.72286	0.700697	0.757592	0.701204	0.680997	0.737755	0.772124	0.819759	0.697908	0.689779	0.728164	0.675283	0.702518	0.705483	0.726399	0.778331	0.749472	0.821339	0.748789	0.736883	0.769712	0.741269	0.56148	0.582788	0.57621	0.503802	0.509604	0.549967	0.614947	0.621363	0.67819	0.693561	0.728823	0.765808
325	0.0668396	-0.0646507	0.0103749	-0.0246157	-0.109079	-0.0835196	0.0128788	0.101748	0.227842	0.197551	0.116261	0.204082	0.144991	0.18521	0.180393	0.258133	0.310481	0.16678	0.208232	0.0457921	-0.00251079	0.0225141	-0.0131084	0.0917553	0.0423195	0.092494	0.216561	0.33561	0.356694	0.392361	0.302422	0.085543	0.0656009	-0.196176	-0.194958	-0.33674	-0.097983	-0.218612	-0.163863	-0.277405	-0.0566826	0.05978	-0.0521343	0.208161	0.368013	0.261303	0.262935	0.161947	0.181568
326	-0.234983	-0.264598	-0.306547	-0.236952	-0.235336	-0.166307	-0.087585	-0.0343672	-0.152805	-0.2778	-0.247162	-0.209	-0.291746	-0.112224	-0.141062	-0.216026	-0.0867334	-0.263695	-0.198382	-0.158153	-0.123331	-0.128184	-0.212792	-0.0978753	-0.190668	-0.246333	-0.124002	-0.169586	-0.0887426	-0.0994186	-0.197791	-0.20755	-0.0774726	-0.143164	-0.0387786	-0.279931	-0.222876	-0.24579	-0.268815	-0.279297	-0.18039	-0.220609	-0.245901	-0.272163	-0.245919	-0.251393	-0.260829	-0.130962	0.0509945
327	-0.0190903	0.0559566	0.00152462	0.0711283	-0.0270254	-0.0680582	0.00677631	-0.0516039	-0.0376045	-0.114182	-0.189634	-0.179526	-0.00529617	-0.192379	-0.0784812	-0.0435174	-0.149074	-0.133736	-0.113743	-0.10109	-0.0762381	-0.122731	-0.0226694	0.011567	-0.195864	0.117612	0.0847242	0.014311	-0.209132	-0.242866	-0.127572	-0.0258433	-0.113171	-0.113571	-0.115627	0.0541288	0.0358827	-0.0250138	0.0434853	0.0169555	-0.137981	-0.111764	-0.223848	-0.101717	-0.00262205	-0.103455	-0.160786	0.286501	0.190474
328	0.229131	-0.0564405	0.0743038	0.0523088	0.0233239	-0.0452061	-0.0372764	-0.0604113	-0.239064	-0.252936	-0.220578	-0.0296522	-0.00135166	-0.0511606	-0.0718889	-0.0179986	0.0247896	0.39501	0.377071	0.332929	0.167166	0.180625	0.206331	0.118564	0.0377345	0.145565	0.216836	0.0869276	-0.123681	-0.12123	-0.309994	-0.302838	-0.114789	-0.0284559	0.0616967	0.247833	0.1685	0.422658	0.595675	0.587321	0.491826	0.481257	0.566965	0.578986	0.467832	0.438152	0.28127	0.149521	0.0442053
329	-0.421204	-0.350625	-0.260062	-0.284657	-0.392553	-0.394593	-0.398833	-0.308769	-0.268424	-0.279668	-0.365799	-0.329771	-0.221605	-0.270665	-0.181362	-0.169724	-0.194504	-0.272205	-0.282632	-0.180937	-0.40188	-0.197213	-0.278375	-0.300972	-0.32287	-0.357988	-0.314859	-0.0959836	-0.223515	-0.112666	-0.285964	-0.244843	-0.279157	-0.409438	-0.201916	-0.254309	-0.342192	-0.201341	-0.414824	-0.359019	-0.290413	-0.203123	-0.289595	-0.279968	-0.308339	-0.345215	-0.21289	-0.201383	-0.0691498
330	-0.365713	-0.331361	-0.463279	-0.279	-0.307104	-0.256529	-0.228663	-0.258502	-0.280584	-0.258129	-0.314683	-0.289446	-0.341967	-0.308815	-0.345724	-0.247861	-0.283423	-0.184381	-0.269386	-0.263115	-0.337147	-0.223058	-0.261027	-0.420882	-0.21717	-0.168347	-0.277359	-0.174986	-0.267167	-0.15438	-0.248521	-0.230782	-0.238079	-0.206982	-0.132257	-0.0956823	-0.089094	-0.281258	-0.162075	-0.115432	-0.157117	-0.140669	-0.0797922	-0.0461404	-0.122606	-0.0141734	-0.166048	-0.231673	-0.261084
331	0.344525	0.513767	0.49495	0.644511	0.509356	0.497274	0.334832	0.445411	0.40898	0.508839	0.447958	0.456187	0.396656	0.284999	0.335114	0.157342	0.187089	0.086759	0.066964	0.0565766	0.0387491	0.0468106	-0.087042	-0.138558	-0.0677932	-0.0372599	-0.0756422	-0.192493	-0.234403	-0.352457	-0.456587	-0.418844	-0.46059	-0.450027	-0.522851	-0.682129	-0.537591	-0.444485	-0.419056	-0.48422	-0.338749	-0.517727	-0.336157	-0.208132	-0.102184	-0.103436	-0.113035	-0.134957	0.152873
332	-0.407409	-0.365968	-0.233928	-0.24641	-0.0953518	-0.136853	-0.117653	-0.0214472	-0.189685	0.0593347	-0.0976557	-0.0585894	-0.109912	-0.140445	-0.0994517	-0.123069	-0.104054	-0.109171	-0.138732	0.0147214	-0.055766	-0.285188	-0.151879	-0.165656	-0.24805	-0.29966	-0.273687	-0.277168	-0.312484	-0.408219	-0.54804	-0.435361	-0.321263	-0.266089	-0.481932	-0.511016	-0.593696	-0.415228	-0.600555	-0.418781	-0.460208	-0.424059	-0.443466	-0.486419	-0.318033	-0.390407	-0.467195	-0.0847703	-0.266064
333	-0.0806955	-0.168847	-0.147026	-0.316618	-0.376647	-0.310253	0.0382348	0.196866	-0.0618301	-0.285441	-0.139722	-0.297719	-0.0701739	-0.149114	-0.18342	-0.189337	-0.182878	-0.0359991	-0.235812	-0.238173	-0.284633	-0.370219	-0.283768	-0.145139	-0.110303	-0.183626	-0.32197	-0.108666	-0.193616	-0.146474	-0.125023	-0.1813	-0.147935	-0.122338	-0.107796	0.0755934	-0.00894351	-0.0733587	-0.213677	-0.0300853	-0.149965	0.154227	0.432486	0.164674	0.190646	0.0636903	-0.167893	-0.166059	-0.336063
334	-0.481171	-0.547647	-0.321743	-0.277518	-0.22492	-0.216666	-0.185896	-0.181126	-0.311868	-0.451249	-0.231575	-0.0418105	-0.15329	-0.0793603	-0.139283	0.0937892	0.00578706	-0.0222731	-0.141452	-0.152658	-0.160171	-0.199528	-0.115695	-0.108111	-0.124793	-0.275137	-0.282995	-0.0886419	-0.0045119	-0.0638834	-0.0674899	-0.132403	-0.104233	-0.190318	-0.212932	-0.462228	-0.409515	-0.497561	-0.49076	-0.446766	-0.335456	-0.2765	-0.296714	-0.249569	-0.246505	-0.294955	-0.301615	-0.262966	-0.293855
335	-0.194575	-0.168997	-0.250689	-0.302642	-0.310966	-0.31619	-0.229705	-0.102074	-0.211454	-0.0844047	-0.0524351	-0.0463943	-0.00299716	-0.177546	-0.300374	-0.198642	-0.175184	-0.288569	-0.318418	-0.174612	-0.173137	-0.155125	-0.178062	-0.0967523	-0.15647	-0.123768	-0.0401705	-0.226517	-0.313666	-0.303325	-0.389978	-0.275795	-0.374286	-0.280111	-0.313504	-0.437425	-0.317051	-0.352969	-0.144251	-0.327393	-0.370974	-0.221629	-0.302578	-0.264107	-0.341229	-0.273746	0.0472223	0.0104398	-0.0634221
336	-0.669368	-0.680412	-0.603638	-0.527923	-0.611584	-0.596504	-0.656474	-0.611265	-0.480595	-0.480201	-0.506833	-0.524267	-0.535181	-0.553902	-0.571134	-0.384567	-0.349535	-0.451002	-0.31488	-0.382072	-0.40327	-0.461336	-0.307997	-0.383896	-0.424761	-0.373878	-0.280631	-0.198394	-0.569419	-0.380536	-0.56109	-0.521426	-0.662601	-0.64128	-0.732275	-0.659053	-0.671752	-0.571117	-0.608784	-0.419903	-0.409534	-0.558772	-0.510642	-0.443255	-0.57786	-0.371748	-0.323066	-0.530664	-0.478668
337	-0.0835911	-0.00232156	-0.00930537	-0.0913694	-0.168054	-0.282185	-0.344972	-0.380023	-0.0428967	-0.0847746	-0.126579	-0.036581	-0.0179047	-0.0986419	-0.181192	-0.0710308	-0.0607476	-0.0697431	0.0395615	0.0677606	-0.0446991	0.118343	0.161938	0.393181	0.463066	0.43995	0.512914	0.366285	0.479037	0.476531	0.389398	0.319101	0.350371	0.204625	0.0632905	0.0769094	0.086258	0.00208043	-0.156118	-0.153542	-0.253083	-0.320226	-0.0376422	0.041289	0.0550916	0.152122	0.166144	0.178619	0.183397
338	-0.0691224	-0.0605166	0.184891	-0.0552398	-0.181153	-0.124496	-0.309213	-0.163734	-0.164245	-0.361584	-0.157276	-0.246196	-0.0030396	0.164177	0.154568	-0.034072	-0.0578597	-0.0483705	-0.0870558	-0.0207366	-0.0930849	-0.0278401	-0.165838	-0.051704	-0.153344	-0.372642	-0.314377	-0.217785	-0.351759	-0.307614	-0.258752	-0.442673	-0.363946	-0.410904	-0.386897	-0.394956	-0.209253	0.0409444	-0.143742	-0.135137	-0.182914	-0.023547	0.0755832	-0.0651957	0.088075	-0.11143	-0.0405532	-0.0278964	-0.264756
339	-0.377279	-0.167679	-0.258061	-0.28662	-0.398895	-0.248932	-0.251938	-0.511027	-0.340974	-0.20526	-0.284326	-0.338583	-0.279003	-0.19545	-0.182232	-0.292114	-0.333753	-0.183743	-0.297396	-0.289719	-0.256383	-0.370139	-0.344675	-0.283387	-0.223534	-0.231603	-0.175929	-0.0730861	-0.12667	-0.179016	-0.154934	-0.309484	-0.146195	-0.134509	-0.365967	-0.0668232	-0.290117	-0.215141	-0.348016	-0.314829	-0.233435	-0.430485	-0.347011	-0.235769	-0.0383844	-0.101834	-0.0643387	-0.105769	-0.084011
340	0.220244	0.361285	0.416044	0.655032	0.801571	0.76133	0.563019	0.350409	0.257341	0.0930204	0.184374	0.123282	0.0937026	0.0836791	0.150646	0.00588696	0.060562	-0.132157	0.00939492	0.00774945	-0.148823	-0.19852	-0.29149	-0.0894497	-0.128659	-0.0131801	0.0140271	-0.00552428	-0.213459	-0.230176	-0.279314	-0.078816	-0.191123	-0.193298	0.170767	0.125793	0.200649	0.222333	0.202796	0.083543	0.148808	0.240802	0.275762	0.4099	0.255416	0.0907193	0.180485	0.0313313	0.136137
341	0.533244	0.562785	0.587755	0.11323	0.012586	0.144304	-0.147544	-0.148702	-0.0559957	0.0795106	-0.048494	-0.00568249	-0.0637086	-0.134936	0.00319315	-0.192982	0.0976897	-0.030185	0.0475456	-0.142377	-0.202013	-0.242205	-0.241434	-0.116078	-0.176307	-0.0800733	-0.290338	-0.259696	-0.221105	0.00672956	-0.211653	-0.107901	-0.0623659	0.0740386	0.0606838	0.143106	0.170539	0.268847	0.20708	0.132821	0.226926	-0.00221596	0.105381	0.0915279	0.038863	-0.0171291	0.0988044	0.0121484	0.073591
342	0.255959	0.260401	0.215727	0.131446	0.30369	0.354268	0.394233	0.298271	0.0523563	-0.107898	-0.0577463	-0.194718	-0.118236	-0.01165	0.0229207	-0.134801	-0.182118	-0.221759	-0.186858	-0.267832	-0.206288	-0.208267	-0.194249	-0.459242	-0.461365	-0.482386	-0.554375	-0.544725	-0.476858	-0.450217	-0.653017	-0.762755	-0.55008	-0.386231	-0.122906	-0.0811765	-0.0748514	-0.0857824	-0.118536	-0.163586	-0.203405	-0.195488	-0.164369	-0.161321	-0.142624	-0.18992	-0.241699	-0.342808	-0.141019
343	0.363869	0.296809	0.46799	0.196943	0.249581	0.229273	0.31308	0.304129	0.287408	0.17691	0.215867	0.138578	0.100569	0.151366	0.314319	0.281478	0.146719	0.255588	0.138715	0.141331	0.0959362	0.115046	0.264074	0.278919	0.273072	0.126965	0.131424	0.317312	0.36806	0.433183	0.631815	0.762819	0.588924	0.617282	0.839436	0.973044	0.60113	0.77664	0.452552	0.359835	0.412268	0.58231	0.45282	0.15842	0.0280934	0.00620597	-0.0197051	0.111838	-0.00502359
344	-0.16379	-0.455061	-0.255243	-0.21782	-0.0359234	-0.25059	-0.181652	-0.262341	-0.0041984	-0.12351	-0.221163	-0.244379	-0.243265	-0.18754	-0.0872304	-0.349039	-0.359209	-0.350242	-0.380083	-0.363246	-0.311254	-0.308972	-0.1611	-0.165681	-0.139151	-0.111878	-0.0271122	-0.0631702	-0.115786	0.358894	0.150725	0.201966	0.0455047	-0.102086	-0.107305	-0.0145904	0.0362704	-0.0956421	-0.154971	-0.118266	-0.138257	-0.0807372	-0.0594535	-0.000811012	-0.0703111	-0.0935677	-0.354108	-0.112413	-0.224133
345	-0.140024	0.0454577	-0.0697228	0.135821	0.0748139	0.132559	0.0688239	0.183675	0.0774997	-0.0587442	0.0295377	-0.0453633	-0.331401	0.0161006	-0.0828289	0.212813	0.253698	0.14556	0.102678	0.00437917	0.0796739	0.0372389	-0.0430852	0.165201	0.0684513	0.131815	0.392133	0.342558	0.50092	0.396539	0.418735	0.471667	0.306079	0.638545	0.592258	0.714147	0.745863	0.694804	0.810893	0.711624	0.526056	0.579643	0.627285	0.515523	0.400598	0.256539	0.22642	0.374403	0.489056
346	-0.289219	-0.270865	-0.399623	-0.120711	-0.266157	-0.327405	-0.207709	-0.316656	-0.193692	-0.234608	-0.187434	-0.160103	-0.0659474	-0.0262416	-0.0952748	-0.260074	-0.104754	-0.0812203	0.0315594	0.0347482	-0.0369329	0.00365427	0.0422473	-0.292547	0.061808	0.124601	0.0349103	-0.0762867	-0.00736311	0.0734807	-0.114896	-0.00100771	-0.0464055	-0.120717	-0.00890495	-0.127452	-0.233969	-0.491911	-0.618764	-0.535921	-0.382855	-0.358739	-0.350959	-0.419089	-0.391756	-0.403674	-0.226691	-0.0770643	-0.11761
347	-0.284727	-0.364089	-0.0148485	0.0728418	0.210738	0.360619	0.489747	0.537439	0.625652	0.481583	0.38113	0.454766	0.462937	0.322275	0.177252	-0.0320049	-0.133189	-0.101336	-0.0749952	-0.0417296	0.0646055	-0.0213739	-0.0981247	-0.173229	-0.334459	-0.286405	-0.112781	-0.152722	-0.121637	-0.176737	-0.103815	0.160182	0.279839	0.615439	1.12349	1.3362	0.99458	0.902093	0.55158	0.34819	0.390813	0.85172	1.06918	0.839722	0.649849	0.707492	0.665264	0.58168	0.463471
348	-0.092191	0.0702904	0.0226228	-0.0101864	0.127521	-0.0548386	0.0145046	-0.124725	0.0202447	-0.255441	-0.143636	-0.0794375	0.0961056	-0.032358	-0.120772	-0.254589	-0.341972	-0.154886	-0.282641	-0.223317	-0.245614	-0.0970937	-0.210179	-0.245805	-0.258388	-0.291531	-0.273532	-0.140195	-0.0539852	-0.247256	-0.041039	-0.312465	-0.370799	-0.365848	-0.172858	-0.328941	-0.153485	-0.429664	-0.472438	-0.38074	-0.539823	-0.414185	-0.286399	-0.203186	-0.269635	-0.363906	-0.158722	-0.0352966	-0.307164
349	1.17739	1.01029	0.920078	1.06805	0.585437	0.76064	0.644052	0.537671	0.485183	0.427729	0.464097	0.345206	0.351166	0.468161	0.171569	-0.0539125	0.0890446	0.101098	0.173476	0.117695	0.0157888	0.135859	-0.00874928	0.219181	0.0453497	0.100979	0.170671	0.06161	0.0341934	-0.0330951	0.0902755	0.0283479	-0.0846217	-0.065587	-0.299917	-0.309461	-0.336054	-0.210735	-0.0735767	-0.230771	-0.211969	-0.442252	-0.325299	-0.28452	-0.100081	-0.243805	-0.192057	-0.0269171	-0.32638
350	0.201962	0.0605857	0.566869	0.434245	0.356192	0.408736	0.0668785	0.135049	0.0407564	-0.221934	-0.111875	-0.202354	-0.127211	-0.065134	-0.186824	-0.133087	-0.0737928	-0.170518	-0.194934	-0.174216	-0.227105	-0.130986	-0.529499	-0.176638	-0.379108	-0.500521	-0.30793	-0.194179	-0.395518	-0.369867	-0.462887	-0.491728	-0.366825	-0.528483	-0.499178	-0.585639	-0.606572	-0.35422	-0.388648	-0.339993	-0.467988	-0.158287	-0.0971829	-0.420127	0.103314	-0.215849	-0.0971223	-0.116988	-0.124059
351	0.322655	0.455626	0.282851	0.125692	0.448255	0.440562	0.315912	0.329245	0.22523	-0.152829	0.0853365	-0.0513569	0.0824137	0.381306	0.414479	0.20167	0.0470061	0.183483	-0.063882	-0.084239	-0.113088	0.0895702	-0.0196957	-0.177484	-0.0781633	-0.234156	0.00430746	0.231182	0.477953	0.221617	0.440237	0.109126	-0.034588	0.121182	0.283195	0.0728924	0.158819	0.0541317	-0.0307795	-0.06945	-0.315978	0.0853592	-0.000140997	0.0666758	-0.11945	-0.237899	0.148659	-0.0221065	0.0162358
352	0.295403	0.122581	0.205952	0.813691	0.927939	0.585087	0.693728	0.155808	0.0686423	-0.0304328	-0.163974	-0.0633684	-0.207083	-0.34218	-0.237511	-0.256187	-0.220732	-0.300046	-0.264493	-0.0431062	-0.305853	-0.282442	-0.0738188	-0.20586	-0.490644	-0.0134143	-0.464123	-0.326877	-0.123088	-0.44597	-0.710104	-0.695991	-0.349387	-0.637224	-0.602479	-0.492949	-0.541514	-0.52697	-0.305153	-0.480935	-0.11343	-0.21734	0.0817451	-0.114711	0.0360209	-0.0412691	-0.505151	-0.503212	-0.322959
353	0.427393	0.18826	0.154753	-0.0568623	-0.0306359	-0.184399	0.129438	-0.189552	-0.168483	-0.154753	-0.180885	-0.247118	0.0461139	0.0602164	-0.0666651	-0.0815773	-0.362918	-0.0102089	0.0158164	-0.107061	-0.136127	-0.180216	-0.196292	-0.221888	-0.349056	-0.285293	-0.0956758	-0.0327361	-0.0817725	-0.169601	-0.0552174	-0.339465	-0.399375	-0.24949	-0.314816	-0.187165	0.0575601	-0.243133	-0.0526219	0.00846509	-0.274825	0.0550571	-0.2439	-0.279542	-0.238382	-0.109982	-0.389916	-0.350582	-0.3831
354	-0.104233	0.0893324	0.289313	0.494206	0.440457	0.508418	0.457041	0.494405	0.651666	0.580298	0.193175	0.510942	0.33909	0.370343	0.141969	-0.100663	-0.0934752	-0.0395259	-0.132018	0.0918706	-0.0196738	-0.112767	-0.195631	-0.293609	-0.24916	-0.119352	0.0826544	0.236349	0.265561	0.291246	0.362869	0.182774	0.106157	0.15351	0.265907	0.47378	0.161146	-0.145925	-0.316228	-0.493231	-0.51488	-0.363526	-0.342981	-0.360409	-0.376108	-0.385647	-0.279554	0.199515	-0.0881814
355	0.239558	0.572525	0.646151	0.706265	0.552972	0.760861	0.53945	0.198385	0.426739	0.52668	0.463301	0.573285	0.720943	0.725958	0.48276	0.378687	0.133164	0.458802	0.185262	0.250892	0.220568	0.145282	-0.0372383	0.0882609	0.230518	0.470413	0.390482	0.514226	0.368705	0.245357	0.231169	0.0159484	0.188035	0.112457	-0.0527878	0.154808	-0.0767636	0.486915	0.0910415	0.0993183	0.160775	-0.081765	0.166422	0.26918	0.5989	0.473762	0.699912	0.550624	0.680794
356	0.565183	0.493627	0.226115	0.293837	0.457133	0.452019	0.462973	0.563699	0.398356	0.422761	0.132933	0.365439	0.0791531	0.378046	0.256035	0.245459	0.0330095	0.230086	0.0952609	0.175654	-0.066916	0.155154	-0.202194	0.0848452	-0.0905197	0.121429	0.158743	-0.0892672	0.385755	0.29346	-0.29052	-0.190867	0.057664	-0.0433714	-0.0871271	-0.194315	0.0698738	-0.587599	0.161512	-0.126593	-0.221433	-0.218768	0.0801198	-0.173347	0.372283	-0.00851389	0.0647855	-0.0817588	0.202305
357	0.206025	0.252837	0.148859	0.311702	0.49804	-0.0302939	0.33901	0.112396	-0.1769	-0.194046	-0.306955	-0.27202	0.0522265	0.105649	-0.0850637	0.411676	-0.309902	0.0284209	-0.357467	0.15678	0.00030955	-0.184304	0.0547844	0.0864122	-0.04808	-0.136466	-0.445538	-0.682896	-0.505326	-0.425636	-0.834871	-0.643117	-0.436206	-0.0395714	-0.000163986	0.242923	0.160439	0.161391	0.50667	0.793084	0.305087	0.53694	0.364322	0.381828	0.116698	0.343852	0.00609397	0.0667538	0.182806
358	-0.378305	-0.395885	-0.192976	-0.182853	-0.0747997	-0.424976	-0.129577	-0.0486254	0.20132	0.445741	0.397486	0.599921	0.496062	0.438398	0.140866	0.436471	0.396193	0.338092	0.398938	0.432285	0.505508	0.155284	0.323287	0.283862	0.182268	0.0976639	-0.208068	0.0225491	0.103185	-0.210923	-0.345996	0.222043	0.360771	0.576853	0.219583	0.0817274	0.164788	0.08277	0.0391916	0.228479	-0.311728	-0.416017	-0.567298	-0.570622	-0.652536	-0.763388	-0.838048	-0.380786	-0.38787
359	-0.756902	-0.522904	-0.640141	-0.446113	-0.680899	-0.609053	-0.693519	-0.767692	-0.569025	-0.748365	-0.714645	-0.380877	-0.604169	-0.510426	-0.378767	-0.256699	-0.204246	-0.0797799	-0.344594	-0.220086	-0.0329086	0.0479514	0.104978	0.252843	0.0549088	-0.0262654	0.182555	0.161762	0.203316	0.106718	0.39583	0.21787	-0.117147	-0.0671086	-0.208155	-0.166448	-0.619493	-0.692557	-0.505669	-0.359485	-0.661578	-0.479844	-0.438917	-0.581409	-0.381944	-0.634114	-0.730606	-0.830852	-0.736151
360	0.412949	0.296811	0.230978	0.387876	-0.0159219	0.199936	0.0828316	0.251394	0.493756	0.504396	0.639264	0.225701	0.24285	0.183921	0.248274	0.50444	0.424187	0.534232	0.457105	0.489196	0.503998	0.208891	0.422277	0.39612	0.305593	0.611001	0.281841	0.303865	0.274562	0.391726	0.499618	0.456199	0.280035	0.237608	0.330166	0.0841126	0.171462	0.35167	0.610777	0.448012	0.493167	0.519892	0.371496	0.441802	0.24151	0.116111	0.299965	0.599741	0.578827
361	-0.114889	-0.149564	-0.395384	-0.147026	-0.0612418	-0.359997	-0.0697686	-0.405971	-0.621069	-0.136614	-0.427969	-0.626765	-0.218441	-0.377046	-0.469724	-0.328717	-0.193554	-0.0338199	-0.204827	-0.50044	-0.621343	-0.362089	0.195664	-0.241908	-0.297886	-0.199515	-0.377924	-0.331971	-0.485132	-0.85848	-0.558993	-0.314967	-0.158022	-0.497213	-0.424391	-0.0777549	-0.296108	-0.673808	-0.205704	-0.538947	-0.725125	-0.446681	0.254166	-0.0861046	-0.404986	-0.108417	0.372411	-0.141994	-0.146994
362	-0.072085	-0.0677355	-0.0565897	-0.0499997	-0.0575784	-0.0687144	-0.0800294	-0.0966569	-0.110947	-0.127756	-0.140965	-0.152084	-0.159974	-0.165695	-0.178496	-0.193529	-0.200914	-0.20518	-0.211286	-0.219851	-0.226854	-0.234096	-0.239088	-0.238293	-0.241202	-0.246514	-0.232232	-0.233719	-0.22551	-0.216234	-0.228139	-0.244094	-0.251861	-0.248695	-0.244277	-0.234632	-0.222238	-0.215294	-0.216463	-0.213584	-0.215877	-0.219926	-0.22796	-0.236841	-0.243881	-0.247715	-0.250951	-0.250153	-0.251234
363	0.299353	0.27627	0.24649	0.233865	0.297438	0.429044	0.489443	0.472563	0.424757	0.388635	0.348246	0.323761	0.321212	0.308485	0.347582	0.344342	0.319544	0.293751	0.257096	0.241769	0.216956	0.194943	0.181667	0.158295	0.121386	0.0960299	0.0725734	0.0598684	0.0247152	-0.00928454	-0.015135	-0.0526309	-0.0666617	-0.0539707	-0.00694861	0.0501547	0.0710181	0.106638	0.0908217	0.0686219	0.0511186	0.0677159	0.101291	0.14937	0.11583	0.0868706	0.0738671	0.0460987	0.0470379
364	-0.142053	-0.138745	-0.123755	-0.133876	-0.150318	-0.143169	-0.114816	-0.127197	-0.145672	-0.163553	-0.168237	-0.195487	-0.199625	-0.212222	-0.224672	-0.210739	-0.215987	-0.229199	-0.233775	-0.250676	-0.255948	-0.243678	-0.245467	-0.257403	-0.266652	-0.270203	-0.293575	-0.29936	-0.301174	-0.267409	-0.234154	-0.24197	-0.246757	-0.231362	-0.216944	-0.205804	-0.213174	-0.231196	-0.241719	-0.250146	-0.27523	-0.280627	-0.27889	-0.283539	-0.294179	-0.280577	-0.291242	-0.291865	-0.30105
365	0.0184209	-0.00323456	-0.00951143	-0.037955	-0.0534406	-0.055139	-0.0809142	-0.0509991	-0.0116188	0.0778126	0.202654	0.216134	0.234042	0.302236	0.335636	0.307973	0.282272	0.224202	0.2146	0.197068	0.153807	0.121232	0.0883589	0.0605023	0.0485547	0.0339738	0.0115893	-0.0291614	-0.0519751	-0.0815732	-0.105578	-0.124496	-0.103159	-0.0725708	-0.0389296	-0.0482396	-0.0290347	-0.0112788	0.0605807	0.126152	0.185379	0.240133	0.323958	0.34337	0.320284	0.299104	0.274783	0.247689	0.238944
366	0.223865	0.263764	0.286779	0.289	0.273958	0.236117	0.221736	0.209309	0.222227	0.217292	0.197391	0.19776	0.199116	0.194947	0.185516	0.187362	0.201281	0.194675	0.173046	0.146131	0.0987982	0.0778669	0.0561632	0.0398058	0.0251289	0.0342068	0.057957	0.0831208	0.0950326	0.0911981	0.0720989	0.0598466	0.0503804	0.0209593	-0.0102612	-0.0241671	-0.0304796	-0.0495914	-0.0455181	-0.0438162	-0.0236025	-0.0045776	0.0024018	0.00245535	0.0234999	0.032525	0.0261351	0.00922512	-0.0169875
367	-0.0664072	-0.0781479	-0.0808914	-0.100054	-0.114554	-0.114666	-0.123022	-0.119811	-0.133889	-0.135586	-0.145311	-0.135922	-0.144014	-0.155845	-0.165812	-0.174399	-0.171448	-0.186551	-0.180576	-0.176486	-0.189214	-0.173063	-0.198856	-0.202824	-0.222167	-0.1957	-0.120978	-0.0658815	-0.0430408	-0.0582457	-0.0616547	-0.0842367	-0.0598847	-0.0708844	-0.0723313	-0.0887443	-0.0945289	-0.098423	-0.0753208	-0.0845638	-0.110903	-0.0978764	-0.109818	-0.0942513	-0.102642	-0.0879829	-0.0776808	-0.0789106	-0.105098
368	-0.0131585	0.0655357	0.0628637	0.039553	0.00613462	0.00876391	-0.0111396	-0.0199088	-0.0361344	-0.0324595	-0.0580513	-0.0666513	-0.0727192	-0.079811	-0.0836705	-0.0645873	-0.0820152	-0.0877828	-0.0197618	0.150123	0.25438	0.30689	0.329293	0.276148	0.256028	0.228831	0.202986	0.187861	0.139423	0.138973	0.111709	0.109329	0.180855	0.276095	0.286348	0.300131	0.268754	0.240177	0.279965	0.349295	0.33766	0.311258	0.284818	0.258532	0.210691	0.190479	0.164721	0.123644	0.084784
369	-0.094926	-0.0810728	-0.0687277	-0.0829641	-0.11201	-0.105219	-0.113557	-0.102324	-0.0591242	-0.0784928	-0.094158	-0.0761333	-0.0292458	-0.0159638	-0.0503707	-0.053581	-0.0703873	-0.0615123	-0.0431437	-0.0657214	-0.0200332	-0.0843187	-0.0993729	-0.0511837	0.055753	0.172478	0.198952	0.173217	0.143674	0.0957066	0.0586076	0.0362845	0.0168781	-0.026707	-0.0610074	-0.0306649	0.0114257	0.0820338	0.127877	0.163989	0.154445	0.119963	0.125982	0.207314	0.222543	0.229972	0.262032	0.320224	0.355256
370	0.152521	0.138586	0.0891422	0.0665391	0.047209	0.0160054	0.0117705	-0.0106444	0.00307319	0.0566905	0.0599357	0.097104	0.103864	0.0948268	0.0680174	0.0521104	0.0590262	0.0584463	0.0491749	0.0269159	0.006174	-0.00832744	-0.0159871	-0.046932	-0.0573573	-0.0421112	-0.0195086	0.0390933	0.123428	0.247655	0.365533	0.452978	0.506935	0.532567	0.535982	0.541459	0.507337	0.476334	0.529927	0.58878	0.634682	0.72565	0.744425	0.722444	0.707805	0.675992	0.628503	0.599478	0.56984
371	-0.127648	-0.129735	-0.115729	-0.154572	-0.138602	-0.118507	-0.141003	-0.147578	-0.138934	-0.143517	-0.14913	-0.161322	-0.160971	-0.184686	-0.087151	-0.111667	-0.122275	-0.126078	-0.106261	-0.130924	-0.134686	-0.14715	-0.120641	-0.142082	-0.156295	-0.151411	-0.14824	-0.132228	-0.123551	-0.115948	-0.0470814	0.00196562	0.0144119	0.0174207	0.0152104	-0.0213156	-0.0255414	-0.0216454	-0.0666338	-0.0620238	-0.00729174	0.0829437	0.105527	0.050313	0.0888581	0.155856	0.164758	0.133976	0.108914
372	-0.130485	-0.131045	-0.133911	-0.133376	-0.121014	-0.143119	-0.14834	-0.131929	-0.147708	-0.149097	-0.175119	-0.15488	-0.1474	-0.120588	-0.0810137	-0.0293615	-0.0264741	-0.0231999	-0.00650156	-0.0638253	-0.0570922	-0.0461717	-0.0564636	-0.070426	-0.0456294	-0.0689632	-0.110463	-0.121171	-0.116476	-0.131472	-0.104065	-0.12438	-0.116534	-0.0998905	-0.0983227	-0.0878156	-0.0982534	-0.0260984	-0.027739	-0.0155136	0.00806199	0.0963043	0.223594	0.279566	0.278072	0.258953	0.223812	0.202514	0.188874
373	0.245453	0.219772	0.21523	0.206697	0.194576	0.155826	0.136135	0.119859	0.0931251	0.0834117	0.0708492	0.0909916	0.0944047	0.0546807	0.00447044	0.000155243	-0.0124426	-0.0270959	-0.0338882	-0.0141911	-0.0414679	-0.0271595	-0.071479	-0.0727754	-0.0739587	-0.0616114	-0.0938955	-0.108121	-0.105203	-0.0930049	-0.13075	-0.132298	-0.129144	-0.141721	-0.132983	-0.134454	-0.121841	-0.11844	-0.0914764	-0.100658	-0.117237	-0.0930803	-0.113562	-0.0843824	0.0501581	0.163818	0.277136	0.27227	0.273958
374	-0.262691	-0.268108	-0.254171	-0.248568	-0.239035	-0.267996	-0.255912	-0.175738	-0.0890374	-0.0603062	-0.0635043	-0.0417522	-0.0281817	-0.0720909	-0.0978537	-0.0896438	-0.0762941	-0.0356951	-0.0350932	-0.0569999	-0.0662575	-0.0682508	-0.0904084	-0.0924326	-0.0852246	-0.0338508	0.00766336	0.0230072	0.00687876	-0.0186699	-0.0512529	-0.0856198	-0.0903453	-0.042559	-0.0196292	-0.0309938	-0.0731309	-0.119753	-0.124358	-0.147528	-0.171138	-0.184188	-0.19288	-0.186819	-0.154105	-0.147395	-0.150778	-0.155497	-0.16582
375	-0.0649214	0.0682458	0.127208	0.115564	0.103961	0.0781072	0.0732035	0.0770578	0.0610899	0.0552076	0.0410298	0.0270645	-0.000205998	-0.00665245	-0.0434007	-0.0746889	-0.0660716	-0.0571933	-0.0687341	-0.0634039	-0.0511518	-0.024117	-0.00149316	-0.00919819	0.0156544	0.153898	0.242971	0.206535	0.157768	0.134467	0.108253	0.0862744	0.0870359	0.059088	0.0292979	0.0292869	-0.0124852	-0.00717651	-0.0278027	0.0246559	0.100459	0.070881	0.0743281	0.0746155	0.0425871	0.0385565	-0.0193846	-0.032274	-0.0313777
376	0.186589	0.212206	0.244088	0.230388	0.227598	0.214936	0.157789	0.197832	0.196188	0.183552	0.18677	0.131253	0.109163	0.0774928	0.0369439	0.0545698	0.0404353	0.0164256	0.0174649	0.0163921	0.0553511	0.120784	0.177533	0.19691	0.119263	0.096374	0.0634775	0.0474582	0.0261673	0.0321267	0.0258479	0.0052258	-0.00629226	-0.0343463	-0.0272119	-0.0315536	-0.0483472	-0.0562677	0.0257302	0.0862981	0.177234	0.2674	0.342173	0.374072	0.417462	0.434798	0.394769	0.335052	0.281354
377	-0.108756	-0.100838	-0.106898	-0.0968256	-0.1131	-0.102182	-0.0955769	-0.0925148	-0.100925	-0.117039	-0.0910329	-0.106007	-0.0953294	-0.10443	-0.116235	-0.0856837	-0.1111	-0.118807	-0.117653	-0.111254	-0.122923	-0.0970074	-0.0957365	-0.118629	-0.125649	-0.141836	-0.152078	-0.14015	-0.165096	-0.137716	-0.113925	-0.163436	-0.152764	-0.130304	-0.14848	-0.149575	-0.140984	-0.136803	-0.10577	-0.0969848	-0.132296	-0.136694	-0.148573	-0.153669	-0.133391	-0.119087	-0.112566	-0.114457	-0.0783082
378	0.0742238	0.0973775	0.0734311	0.0545042	0.0373309	-0.00149457	-0.00699279	-0.0380431	-0.0527525	-0.00830838	0.0425551	0.106735	0.0924606	0.0842903	0.0460244	0.0218565	-0.000618461	-0.0217173	-0.0264346	-0.0122191	-0.070899	-0.0608557	-0.0559516	-0.0910793	-0.104348	-0.103291	-0.123664	-0.0784569	-0.0782112	-0.139611	-0.158766	-0.180086	-0.18582	-0.1574	-0.115274	-0.138095	-0.141085	-0.140116	-0.128207	-0.145519	-0.147977	-0.144686	-0.168854	-0.0691452	0.127099	0.216471	0.240626	0.250697	0.23171
379	0.161807	0.116242	0.100495	0.0569662	0.0511105	0.0377485	0.0208785	0.00793622	-0.00430527	-0.0139006	-0.0182135	-0.0263943	-0.0261939	-0.0389561	-0.0320824	-0.0529405	-0.0779617	-0.0219172	0.0824945	0.160995	0.190941	0.169671	0.148099	0.149991	0.105595	0.0689311	0.0581278	0.0112348	0.0276636	0.00563065	0.0185164	0.00856058	0.0423402	0.0618566	0.051235	0.0310892	0.0151186	-0.0195123	-0.0222573	-0.0316823	-0.0349552	-0.0289166	-0.0479679	-0.022178	0.0243558	0.057238	0.0688766	0.0586966	0.0781687
380	-0.0878375	-0.100487	-0.0706559	-0.0376016	-0.045511	-0.0718088	-0.0403858	-0.0829335	-0.103705	-0.102555	-0.116379	-0.127154	-0.139937	-0.135594	-0.156954	-0.142218	-0.10573	-0.0987341	-0.112101	-0.104336	-0.066396	-0.0422962	-0.0928772	-0.108949	-0.125841	-0.131555	-0.143983	-0.122264	-0.0683216	-0.047461	0.0128274	0.106302	0.144085	0.167841	0.207155	0.182941	0.102124	0.0962266	0.0515758	0.0334737	0.0398625	0.0205516	-0.0210849	-0.0261782	-0.0504753	-0.0382342	-0.0572413	0.0288439	0.188409
381	-0.0687042	-0.0568205	-0.0819673	-0.0787749	-0.0647441	-0.0859707	-0.0907708	-0.12346	-0.09169	-0.0992244	-0.0685167	0.000130721	0.0964727	0.169306	0.197168	0.196878	0.195277	0.213578	0.229547	0.259828	0.238816	0.22451	0.220672	0.206516	0.180702	0.124727	0.0985322	0.0932994	0.0503526	0.0341014	0.0278331	0.00918056	0.0342098	0.020401	0.0458069	0.0146206	0.00422077	0.0361406	0.0261066	0.0211891	0.016704	0.0295648	0.0322344	0.0340782	-0.00615443	0.0120657	-0.0013855	0.0166882	0.0214951
382	-0.0657639	-0.0772642	-0.102564	-0.123526	-0.118694	-0.133341	-0.0715838	0.03081	0.0516035	0.0058213	-0.0199881	-0.0646231	-0.0887161	-0.110236	-0.123839	-0.133889	-0.142769	-0.162409	-0.160091	-0.13698	-0.153955	-0.186374	-0.179115	-0.235005	-0.214622	-0.210954	-0.206183	-0.180369	-0.227884	-0.273484	-0.225105	-0.226105	-0.209292	-0.219681	-0.198289	-0.194869	-0.179849	-0.18249	-0.219	-0.215934	-0.234917	-0.198798	-0.20453	-0.235547	-0.229468	-0.227253	-0.264611	-0.203673	-0.159952
383	0.0853624	0.149074	0.132598	0.0940011	0.0839845	0.0848306	0.0713577	0.0415756	-0.00980365	-0.0105956	-0.0240983	-0.0503575	-0.0402718	-0.0481285	-0.079527	-0.11028	-0.138506	-0.0913192	-0.00141054	0.0120468	0.0165296	0.0849982	0.122106	0.134848	0.0787173	0.0340465	0.0339113	0.0784608	0.0980313	0.0502623	0.0768307	0.0616455	0.0957125	0.118626	0.106359	0.0846514	0.11726	0.0789072	0.0347246	0.0597674	0.0364207	-0.00427062	-0.00490298	0.0371637	0.05487	0.0738316	0.11886	0.114739	0.16697
384	0.089401	0.0961877	0.177443	0.231458	0.184738	0.173738	0.164347	0.127925	0.0906144	0.0812503	0.0623523	0.0321019	-0.00699644	-0.0160033	-0.0433267	-0.0733802	-0.125547	-0.061444	-0.11079	-0.104025	-0.107568	-0.144859	-0.115493	-0.154662	-0.135584	-0.107732	-0.135614	-0.0455792	-0.0512548	-0.0444367	-0.043416	-0.0146923	0.00184566	-0.0401329	-0.0554794	-0.0716643	-0.0746008	-0.102606	-0.188746	-0.134692	-0.189608	-0.171998	-0.174277	-0.175896	-0.214873	-0.149136	-0.0784979	-0.060147	-0.0395862
385	0.000616509	-0.00601811	-0.0326744	-0.0212938	-0.0229165	-0.0273992	-0.0381794	-0.0469941	-0.0524192	-0.0872804	-0.0888511	-0.0687577	-0.0775643	-0.0757589	-0.065343	-0.0918074	-0.0976657	-0.108997	-0.117355	-0.0982133	-0.097919	-0.0946514	-0.0901429	-0.0788026	-0.0586346	-0.0792199	-0.0824431	-0.125214	-0.136823	-0.159635	-0.137716	-0.0867874	-0.0571768	-0.0236726	0.105649	0.296503	0.449033	0.68528	0.739484	0.695238	0.606625	0.602195	0.708618	0.769721	0.778377	0.717008	0.660506	0.663419	0.74248
386	-0.0926741	-0.0576805	0.00700759	0.0355802	0.0338478	0.0223978	0.0172157	-0.00159489	-0.0705809	-0.0244285	0.0277142	0.00684878	0.0499465	0.057578	0.0919746	0.122811	0.0453624	0.027094	0.0466644	0.0194284	-0.00512387	-0.00015667	-0.0302503	-0.0361196	0.0067184	-0.0111037	-0.055055	-0.119801	-0.162201	-0.198784	-0.205212	-0.23514	-0.257485	-0.200382	-0.184062	-0.15304	-0.185423	-0.198627	-0.221535	-0.262121	-0.281511	-0.277348	-0.272059	-0.265725	-0.249967	-0.233127	-0.256759	-0.263262	-0.279639
387	-0.0408221	-0.0477525	-0.0766048	-0.111776	-0.0768498	-0.0956281	-0.0854511	-0.100127	-0.0583386	-0.0825264	-0.0706479	-0.0857515	-0.0887964	-0.114667	-0.14645	-0.142415	-0.126221	-0.123349	-0.136393	-0.109262	-0.101798	-0.0549478	-0.0309708	-0.0746453	-0.0588221	-0.0945148	-0.0912436	-0.0853462	-0.118116	-0.18383	-0.150431	-0.153238	-0.117238	-0.126153	-0.150469	-0.149087	-0.122863	-0.134289	-0.155652	-0.142376	-0.126016	-0.140546	-0.129232	-0.196815	-0.158391	-0.159197	-0.165744	-0.163736	-0.151296
388	0.145101	0.182606	0.209337	0.209003	0.172277	0.108452	0.0792604	0.132278	0.129299	0.132946	0.0558985	0.0194994	-0.0115051	0.00977172	-0.00568847	-0.0370565	-0.0502808	-0.048034	-0.0873958	-0.0977613	-0.098996	-0.0198604	0.0306585	0.102116	0.112076	0.211147	0.239345	0.327371	0.351691	0.397618	0.379548	0.392735	0.323363	0.281409	0.187655	0.140929	0.0864257	0.0498557	0.143757	0.160545	0.16259	0.143286	0.15916	0.215683	0.316371	0.269036	0.227761	0.239335	0.226052
389	0.0298565	0.0387951	0.00277437	-0.00738701	-0.0283091	-0.0564538	-0.0434193	-0.0426273	-0.0694043	-0.0688319	-0.0714732	-0.101069	-0.111876	-0.162846	-0.123748	-0.146406	-0.126984	-0.170044	-0.161893	-0.158746	-0.190061	-0.19752	-0.19019	-0.196736	-0.205615	-0.173315	-0.155443	-0.161377	-0.176836	-0.192523	-0.170696	-0.182983	-0.17235	-0.162081	-0.165097	-0.160182	-0.181708	-0.162259	-0.193524	-0.23571	-0.223102	-0.0935708	-0.10471	-0.130687	-0.130934	-0.130576	-0.145608	-0.138647	-0.118104
390	-0.0903233	-0.0887925	-0.10691	-0.111701	-0.146257	-0.154393	-0.117558	-0.16794	-0.161784	-0.191849	-0.210898	-0.204866	-0.214258	-0.222615	-0.238311	-0.252682	-0.213551	-0.0894159	-0.0899514	-0.113533	-0.147883	-0.156805	-0.160018	-0.137511	-0.102261	-0.101075	-0.0924179	-0.0750929	-0.0411232	-0.0317529	-0.0155453	-0.0264339	-0.0335563	-0.0614569	-0.0601575	-0.0803117	-0.0879872	-0.121887	-0.148466	-0.107016	-0.0865728	-0.0999859	-0.147223	-0.131358	-0.189857	-0.199923	-0.178579	-0.153804	-0.148228
391	-0.00106134	0.00420484	-0.00767548	-0.0375821	-0.0497057	-0.0661183	-0.0641392	-0.0503441	0.0121385	0.028094	0.0385501	0.0024806	-0.00393975	-0.000339312	-0.0364081	-0.07941	-0.133453	-0.156704	-0.141885	-0.146103	-0.150675	-0.158324	-0.165586	-0.127416	-0.118263	-0.115367	-0.108426	-0.119268	-0.128673	-0.130739	-0.163234	-0.164884	-0.192149	-0.194708	-0.131294	-0.114298	-0.0505538	0.0747191	0.145723	0.120272	0.060958	0.118025	0.105722	0.0843531	0.0213291	0.0100831	0.0580741	0.0552436	0.0518698
392	0.320367	0.321931	0.312432	0.256672	0.257778	0.213161	0.20615	0.179731	0.160791	0.158037	0.199326	0.239459	0.313023	0.274977	0.327867	0.274742	0.268867	0.206545	0.176257	0.178411	0.152	0.194974	0.171233	0.134331	0.115981	0.107494	0.0516509	0.04574	0.00629388	0.0381496	0.000316759	-0.00492788	-0.0280142	-0.0171358	-0.031285	-0.102047	-0.0908965	-0.111145	-0.119659	-0.0897762	-0.112513	-0.0762844	-0.0421393	-0.0138309	-0.000124826	-0.0357645	0.0349269	0.0804219	0.0829835
393	-0.010031	-0.0569399	-0.0243471	-0.0525607	-0.0423273	0.0335939	0.0326973	0.0113836	0.0133554	-0.0204629	-0.0654226	-0.106781	-0.131656	-0.104225	-0.161306	-0.178299	-0.195374	-0.184551	-0.199725	-0.202627	-0.145526	-0.170282	-0.220523	-0.203017	-0.187847	-0.183798	-0.173405	-0.206157	-0.191079	-0.166513	-0.13119	-0.0521207	-0.0223154	-0.0289305	-0.0420511	-0.0740113	-0.129611	-0.152273	-0.168292	-0.180431	-0.215549	-0.211845	-0.164959	-0.20083	-0.235843	-0.272844	-0.279035	-0.303983	-0.280107
394	-0.0236388	-0.0718243	-0.069803	-0.0877108	-0.108102	-0.11427	-0.103398	-0.114437	-0.0803676	-0.0718479	-0.0818351	-0.0604941	-0.0567759	-0.0447647	-0.0399902	-0.0303196	-0.0447329	-0.0274062	-0.0504609	-0.0539836	-0.0416804	-0.0468858	-0.055669	-0.0692693	-0.0858806	-0.0874362	-0.0910126	-0.118686	-0.130345	-0.150761	-0.153227	-0.188306	-0.162501	-0.133113	-0.131266	-0.0749467	-0.0282707	-0.0223618	0.00202292	-0.00747227	-0.0300565	-0.0129827	-0.0538079	-0.0454638	-0.0662505	-0.0350637	-0.010827	-0.0169674	-0.0361788
395	0.419854	0.408817	0.377074	0.370814	0.365114	0.367069	0.318236	0.278591	0.289946	0.268555	0.25328	0.194196	0.222061	0.213646	0.200245	0.183711	0.188579	0.16881	0.175143	0.153435	0.176014	0.145412	0.138042	0.215612	0.295922	0.366586	0.38455	0.318823	0.369367	0.396685	0.545743	0.620373	0.632687	0.601391	0.603144	0.501285	0.490047	0.485214	0.464437	0.537534	0.710399	0.76112	0.74081	0.727659	0.657183	0.610815	0.609469	0.58581	0.591138
396	-0.0466969	0.0900944	0.236587	0.219487	0.18856	0.17671	0.108273	0.167524	0.132565	0.112953	0.037282	0.0798529	0.03966	0.0321841	-0.0107865	-0.050722	-0.0414964	-0.0402567	-0.0547143	-0.00532236	0.0468981	0.0357903	0.0286738	-0.0490274	-0.0448432	0.000862301	-0.0147165	-0.00495272	-0.0376848	-0.0531775	-0.102838	-0.0978573	-0.118182	-0.0259908	0.0523618	0.0859726	0.121935	0.204494	0.212917	0.199094	0.174044	0.102915	0.104255	0.0805282	0.111515	0.019127	-0.00932765	-0.0533392	-0.0659307
397	-0.0299778	-0.0568208	-0.0783193	-0.0785528	-0.0804216	-0.070449	-0.0641433	-0.0711182	-0.0584573	-0.072229	-0.0840205	-0.109827	-0.0944985	-0.0593417	-0.0190769	0.00101719	0.0307017	0.00986409	0.0232952	-0.002422	-0.00901739	-0.0212638	-0.041605	-0.0335159	-0.0303738	-0.0698638	-0.0686563	-0.133478	-0.171549	-0.177165	-0.210241	-0.18263	-0.167682	-0.0909261	-0.0400335	0.00183644	0.0285969	0.072104	0.0633738	0.0512509	-0.0100834	-0.0112602	0.00792959	0.029668	-0.00684502	-0.0143839	-0.00659131	0.0136285	0.0122159
398	0.0231101	0.0370801	-0.00870433	-0.011643	0.0139788	-0.00749386	-0.0108223	-0.0151503	-0.0448488	0.00364937	0.0285938	-0.0640816	-0.0699797	-0.0630967	-0.0052641	-0.0138601	-0.0116505	-0.0201196	-0.0457078	-0.035132	-0.0368978	-0.0347788	-0.0281181	-0.0614809	-0.042639	-0.0591944	-0.0886381	-0.112184	-0.174587	-0.162917	-0.165639	-0.16657	-0.157256	-0.146938	-0.181597	-0.195524	-0.172927	-0.203182	-0.157453	-0.185692	-0.161617	-0.10842	-0.117884	-0.115335	-0.20019	-0.216714	-0.200784	-0.0868672	0.0598077
399	-0.144489	-0.132026	-0.0871404	-0.00120112	0.0472844	0.0487901	0.0781222	0.112833	0.133337	0.105165	0.106554	0.0920096	0.0498969	0.0798185	0.12666	0.19676	0.257672	0.279046	0.291986	0.262489	0.196101	0.165167	0.140909	0.152749	0.168363	0.116933	0.111367	0.0814985	0.0489962	0.0173367	0.0407709	0.0866275	0.129102	0.241218	0.435863	0.695177	0.719152	0.672353	0.64317	0.525556	0.436928	0.432161	0.453164	0.393254	0.343808	0.325387	0.34834	0.343643	0.30092
400	-0.0635214	-0.047407	-0.0879552	-0.0739914	-0.0379415	-0.0117554	-0.0587896	-0.108124	-0.0749773	-0.0933984	-0.113661	-0.141386	-0.0972083	-0.125177	-0.195038	-0.155511	-0.132186	-0.142443	-0.149223	-0.166923	-0.101126	-0.110929	-0.0925019	-0.114862	-0.0577741	-0.0595969	-0.0805131	-0.0978499	-0.0528384	-0.0349114	0.0033136	0.0217797	0.0736761	-0.00846831	0.0391874	0.10369	0.104934	0.110067	0.0728772	0.035015	0.0108039	0.0969467	0.168978	0.158506	0.200401	0.150322	0.128892	0.0711612	0.0689045
401	-0.01723	-0.000231461	-0.0181674	-0.0243908	-0.0159864	-0.0775686	-0.0698005	-0.0422442	-0.0882494	-0.114422	-0.0604067	-0.0815854	-0.0952153	-0.142873	-0.123193	-0.154039	-0.142319	-0.190244	-0.210141	-0.179867	-0.175158	-0.1621	-0.160991	-0.159967	-0.157809	-0.141457	-0.101765	-0.102411	-0.0890678	-0.111115	-0.0848828	-0.0923825	-0.103541	-0.12509	-0.200936	-0.203291	-0.207167	-0.189914	-0.180559	-0.141859	0.00823972	0.11931	0.0824526	0.0212936	0.0223543	-0.0151519	-0.0473476	-0.0189492	-0.0470496
402	0.0124805	0.00824325	-0.00127458	0.0410883	0.0833885	0.106558	0.0826409	0.0670966	0.0146555	0.0138685	0.0272389	-0.0182151	-0.00438502	0.00824777	-0.0373635	-0.103135	-0.152402	-0.160445	-0.180559	-0.158102	-0.109209	0.122639	0.238071	0.303254	0.385855	0.344457	0.26647	0.195247	0.128446	0.0744026	0.0648995	-0.0266595	-0.0581114	-0.060191	-0.057428	0.00156055	0.201208	0.42789	0.628424	0.849749	0.948837	0.88372	0.828563	0.909529	0.919818	0.842339	0.721995	0.630927	0.625424
403	-0.077667	-0.0217522	-0.031256	-0.0657992	0.0155295	0.0462149	0.0131468	0.0144238	0.00803999	-0.0175741	0.0133282	-0.0401832	0.0476466	0.0860092	0.0363472	-0.0277093	-0.0451325	-0.0745397	-0.0878682	-0.094121	-0.0713593	-0.0699776	-0.147553	-0.113166	-0.103755	-0.0954608	-0.00967041	0.0347572	0.0490799	0.0385768	0.0589053	0.0639384	0.0462087	0.0681488	0.026493	0.0772983	0.114892	0.121013	0.132108	0.12495	0.155725	0.230944	0.274979	0.27966	0.31646	0.371942	0.325632	0.31447	0.329618
404	-0.0876969	-0.11302	-0.0376062	0.0536824	-0.000804022	-0.0124599	-0.0827528	-0.0832246	-0.0789996	-0.105241	-0.10006	-0.0678649	-0.0808874	-0.105262	-0.119633	-0.147045	-0.147779	-0.130257	-0.141595	-0.160749	-0.132642	-0.0471661	-0.028644	0.0842179	0.0591795	0.070299	0.0956429	0.0798958	0.0882943	0.0181957	0.0537973	-0.0124278	-0.0406874	-0.0197435	-0.0259181	-0.0269532	0.00608745	0.00293232	0.0216464	0.0270204	-0.0306688	-0.0691084	-0.0702299	-0.103226	-0.0975449	-0.0617561	0.00873766	0.0892495	0.154466
405	0.0389173	-0.00147765	-0.0122087	-0.0320379	-0.042087	-0.0776923	-0.0606974	-0.117343	-0.0800577	-0.0801065	-0.0656089	-0.0267141	-0.00928486	-0.0784676	-0.138459	-0.103595	-0.0151877	0.082338	0.0313445	0.0485273	0.0378123	0.0436213	0.0283119	0.0104523	-0.00431179	-0.046185	-0.0818795	-0.0839887	-0.111415	-0.115299	-0.0944198	-0.0810249	0.00991642	-0.0204601	-0.0835735	-0.0729716	-0.064494	-0.0886293	-0.0890851	-0.0464684	-0.0815151	-0.0772229	-0.0809634	-0.0859208	-0.103776	-0.147072	-0.120853	-0.13569	-0.18671
406	-0.278551	-0.215511	-0.183053	-0.210809	-0.247001	-0.249447	-0.19359	-0.182442	-0.217411	-0.190473	-0.232068	-0.203646	-0.203719	-0.232148	-0.234383	-0.189406	-0.236285	-0.268295	-0.230458	-0.231261	-0.261971	-0.255267	-0.219154	-0.214937	-0.198873	-0.243456	-0.172476	-0.19779	-0.148234	-0.160312	-0.147489	-0.191419	-0.201352	-0.221352	-0.21712	-0.205467	-0.237497	-0.219967	-0.243092	-0.242803	-0.236592	-0.255745	-0.170433	-0.00882558	0.0225977	0.0358884	0.00914566	-0.0354932	-0.0563822
407	0.132753	0.190514	0.179694	0.210333	0.173251	0.106524	0.17572	0.269778	0.229169	0.180039	0.186309	0.17461	0.111024	0.0601481	0.0870268	0.0942423	0.123488	0.0430925	0.00885424	0.0285766	0.0291434	0.0601523	0.0483539	0.0108681	-0.0184256	-0.00343328	0.177518	0.205141	0.157473	0.156785	0.179099	0.161461	0.100284	0.105505	0.0863229	0.0990283	0.0666089	0.12793	0.117881	0.235681	0.470714	0.717843	0.674487	0.585738	0.507883	0.424486	0.392889	0.364152	0.275732
408	0.372709	0.427712	0.415543	0.400974	0.357456	0.32256	0.28031	0.234737	0.181397	0.159983	0.161688	0.119972	0.0643779	0.0382285	0.0263192	0.0355354	0.0349752	0.0700183	0.129681	0.129712	0.183373	0.173516	0.125008	0.12642	0.02462	-0.0157153	-0.0559511	-0.101312	-0.166888	-0.189875	-0.209288	-0.205448	-0.18861	-0.058169	-0.0670859	-0.0752322	-0.0367151	-0.0138659	0.00143269	0.0217104	0.0142536	-0.031938	-0.0329734	0.0400302	0.0146748	-0.0128223	-0.0400068	-0.0672117	-0.0670511
409	0.0403426	0.144828	0.158104	0.149624	0.135138	0.137408	0.0982072	0.122549	0.0477155	0.017109	0.105515	0.207434	0.248834	0.237485	0.167989	0.170075	0.171735	0.132661	0.119563	0.0881772	0.104123	0.224792	0.212722	0.221151	0.187625	0.153139	0.149854	0.160852	0.115823	0.126889	0.135786	0.0589294	-0.0240606	-0.0779501	-0.126539	-0.127087	-0.182838	-0.193082	-0.0834091	0.0507872	0.0915242	0.0334571	0.00200063	-0.0230259	-0.0356803	0.193009	0.130108	0.0649649	0.0734933
410	-0.184626	-0.164956	-0.0162185	-0.0360611	-0.00945299	-0.0815104	-0.0857367	-0.142613	-0.132569	-0.10687	-0.15609	-0.136935	-0.183787	-0.223874	-0.220974	-0.185775	-0.199419	-0.241031	-0.196414	-0.2096	-0.256609	-0.265534	-0.269386	-0.283806	-0.23174	-0.22481	-0.232053	-0.227063	-0.102136	0.064772	0.159896	0.11207	0.0744621	0.0598205	0.0461143	0.0375864	0.122698	0.150144	0.0765939	0.167121	0.161139	0.114682	0.138374	0.0851924	0.028373	0.0158641	-0.00581066	0.0547577	-0.0198933
411	0.0889661	0.136138	0.306963	0.305025	0.385717	0.355136	0.285819	0.356226	0.327469	0.257869	0.277795	0.309703	0.311301	0.310615	0.232925	0.234787	0.232969	0.198854	0.175211	0.0899826	0.0110685	0.00534492	-0.0159351	-0.0325003	-0.0484104	-0.0789013	-0.098101	-0.115315	-0.0516769	-0.153221	-0.121197	-0.127228	-0.128514	-0.180289	-0.104082	-0.134429	-0.180113	-0.178209	-0.134573	-0.0520609	0.0326644	0.0653679	0.0987881	0.092028	0.0476074	0.0495981	0.0608711	0.0618557	0.0761137
412	-0.216346	-0.206278	-0.150467	-0.0846202	-0.0522396	-0.109716	-0.0414242	-0.0540016	-0.0747045	-0.106078	-0.159226	-0.132772	-0.104207	-0.0864383	-0.0783697	-0.0508822	-0.0986139	-0.111184	-0.141525	-0.125792	-0.0998357	-0.0345452	-0.00782845	-0.0518261	-0.0325833	-0.0263605	-0.0409456	-0.000189768	-0.0384973	-0.0379992	-0.0322279	-0.0598005	-0.0814945	-0.0671073	-0.0939939	-0.0762272	-0.0378245	0.00325452	0.0643698	0.0914154	0.0920565	0.0175958	0.0110132	-0.00411943	-0.0372841	0.0287598	0.106965	0.094878	0.0227619
413	0.400721	0.336455	0.278222	0.278697	0.255835	0.271562	0.359451	0.294436	0.272579	0.281181	0.232927	0.291962	0.350223	0.337569	0.298091	0.282302	0.255661	0.273616	0.299856	0.355699	0.386744	0.386061	0.357789	0.307376	0.231254	0.207475	0.170556	0.152183	0.19177	0.228897	0.189221	0.239728	0.192529	0.226199	0.235648	0.178117	0.146056	0.111073	0.109917	-0.0268843	-0.0917155	-0.0567264	-0.0486457	-0.128067	-0.183678	-0.138754	-0.127144	-0.144834	-0.16581
414	0.156728	0.138211	0.0834986	0.0266844	0.0284764	-0.0337817	-0.0234744	0.0438368	0.116695	0.129237	0.124086	0.10668	0.250121	0.390525	0.381119	0.34425	0.310822	0.406811	0.538877	0.482689	0.421233	0.319118	0.27358	0.191785	0.214981	0.229561	0.324765	0.27714	0.262826	0.231518	0.224239	0.125963	0.173481	0.219204	0.298396	0.401698	0.347063	0.433004	0.420532	0.351881	0.314927	0.389868	0.497904	0.567867	0.617214	0.561385	0.525629	0.537043	0.435202
415	-0.0582648	-0.00610232	-0.00652153	0.00254975	-0.00315329	-0.0344495	-0.0262354	-0.0355826	-0.0322659	-0.0305093	-0.0209679	-0.0522914	-0.0569333	-0.0411443	-0.0323069	-0.0350531	-0.0834271	-0.0362647	-0.0173548	-0.0284509	-0.0322904	-0.0539596	-0.106203	-0.107482	-0.118523	-0.160811	-0.130637	-0.256437	-0.352074	-0.41259	-0.432045	-0.461392	-0.410843	-0.32798	-0.313628	-0.316963	-0.331896	-0.31602	-0.288211	-0.292046	-0.32006	-0.221159	-0.203224	-0.165486	-0.13883	-0.0910901	-0.0396358	-0.0112168	0.06518
416	0.108921	0.178666	0.175739	0.140504	0.132472	0.162164	0.131963	0.161815	0.136347	0.097169	0.0741266	0.111851	0.132731	0.300818	0.406548	0.368434	0.380191	0.315019	0.276201	0.278709	0.215276	0.168447	0.191739	0.301902	0.302625	0.296835	0.332796	0.455085	0.490379	0.519728	0.474471	0.42101	0.395927	0.409782	0.35685	0.413729	0.587092	0.739183	0.889266	1.1969	1.34167	1.3654	1.29012	1.2662	1.23217	1.0099	0.893352	0.786632	0.710364
417	-0.244808	-0.221366	-0.121301	-0.0784238	-0.0672633	-0.0341129	-0.104418	-0.130796	-0.122526	-0.139442	-0.150399	-0.152934	-0.135845	0.0257963	0.03129	-0.0219763	-0.064898	-0.0545639	-0.0807343	-0.0765403	-0.0624711	-0.113485	-0.156655	-0.167647	-0.205918	-0.204543	-0.187829	-0.216081	-0.140775	-0.155825	-0.188202	-0.202923	-0.238756	-0.210484	-0.203571	-0.279264	-0.245958	-0.0663874	-0.00366068	-0.0158477	0.057959	0.209715	0.143081	0.111574	0.062993	0.0232975	-0.0281338	-0.0265226	-0.0687097
418	0.266726	0.206559	0.117967	0.0747029	-0.00447363	-0.0279086	-0.0673634	-0.0607728	-0.0563899	-0.0730111	-0.0998679	-0.113974	-0.0742676	0.0158424	0.0831927	0.164204	0.220307	0.308283	0.451325	0.456088	0.406383	0.330405	0.346952	0.371723	0.362415	0.356876	0.269643	0.191569	0.119146	0.0770868	0.077265	0.0682699	0.041508	0.109396	0.292068	0.441672	0.593552	0.774478	0.828122	0.831754	0.789107	0.815693	0.808831	0.697727	0.64447	0.557408	0.59475	0.558221	0.472027
419	-0.117679	-0.0745218	-0.138875	-0.16339	-0.126682	-0.11693	-0.17416	-0.15313	-0.181326	-0.206285	-0.182865	-0.228173	-0.169993	-0.247167	-0.101641	-0.135074	-0.142266	-0.130498	-0.137905	-0.133057	-0.184034	-0.143861	-0.0503614	-0.133064	-0.00892789	0.0709204	0.0455116	0.0909139	0.076315	0.0406652	0.0988134	0.00454121	-0.0361248	-0.0757811	-0.160209	-0.142411	-0.148143	-0.107867	-0.0966348	-0.0840875	-0.02413	-0.0261019	-0.0514695	0.178853	0.364888	0.38503	0.399293	0.381924	0.327007
420	-0.0800938	-0.108875	-0.132833	-0.135019	-0.17119	-0.158676	-0.126446	-0.15344	-0.113878	-0.136025	-0.107294	-0.0834073	-0.00102657	0.0152762	-0.0014858	0.0318316	-0.0234083	0.0248029	0.020344	0.019726	0.00514848	-0.0385423	-0.0349599	-0.085102	-0.147909	-0.13524	-0.136308	-0.120607	-0.198988	-0.247447	-0.248167	-0.280713	-0.329818	-0.337311	-0.343377	-0.321298	-0.354699	-0.367892	-0.276379	-0.264942	-0.243638	-0.268957	-0.25994	-0.175582	-0.172844	-0.138819	-0.174907	-0.119132	-0.200224
421	-0.0559268	-0.114643	-0.120303	-0.0846321	-0.0665547	0.0454041	0.0446608	-0.0105153	0.0178518	-0.0398015	-0.0218281	-0.0260018	-0.0566418	-0.0780902	-0.0803166	-0.140882	-0.158111	-0.142602	-0.0833243	-0.0779949	-0.0497678	-0.0927241	-0.101612	-0.11193	-0.109535	-0.0930934	0.0520769	0.182784	0.198576	0.14177	0.231192	0.27124	0.234518	0.144923	0.0965203	0.0247633	0.00771654	0.0618121	0.0704347	0.0214986	0.0243316	0.0708518	0.0812566	0.0435798	0.0350235	0.00128531	-0.0381497	-0.0464908	-0.0701013
422	0.175702	0.168454	0.201001	0.198908	0.167644	0.165695	0.131489	0.144798	0.107116	0.0730816	0.0417793	0.0452092	0.0259313	0.0550069	0.0264382	0.0279417	0.0279	0.0264463	0.0372873	0.00586806	0.0193879	0.0324603	-0.0350228	-0.0351327	-0.0344622	-0.0391589	-0.0688743	-0.120732	-0.182301	-0.222231	-0.220971	-0.239884	-0.205595	-0.162773	-0.163843	-0.160194	-0.235469	-0.187967	-0.0337006	0.052219	0.107595	0.16843	0.205598	0.247586	0.292869	0.287675	0.269771	0.266839	0.286727
423	-0.129547	-0.149019	-0.085149	-0.0737072	-0.0300064	0.0436507	0.0709066	0.060762	0.0689116	0.0442848	0.0275207	0.055245	0.0555913	0.0354039	0.0205248	0.0393163	0.0631737	0.0404163	0.112478	0.24862	0.308239	0.314536	0.258987	0.238708	0.223728	0.206392	0.243285	0.261236	0.235566	0.304714	0.30358	0.382783	0.332904	0.233799	0.19211	0.202986	0.20865	0.190235	0.177225	0.134994	0.173259	0.158667	0.194681	0.187311	0.132855	0.142816	0.135988	0.0791726	0.0698005
424	-0.0948353	-0.122473	-0.0951859	-0.122579	-0.113507	-0.153279	-0.163773	-0.145732	-0.146645	-0.17102	-0.176655	-0.14944	-0.15343	-0.180389	-0.206297	-0.232425	-0.241222	-0.237855	-0.243759	-0.202616	-0.213402	-0.202627	-0.198568	-0.226171	-0.267575	-0.301225	-0.295413	-0.246786	-0.259666	-0.230847	-0.224047	-0.16728	-0.164617	-0.0872312	-0.0868278	-0.0912142	-0.11	-0.133674	-0.170343	-0.192595	-0.191761	-0.188304	-0.192685	-0.172901	-0.203513	-0.211796	-0.208209	-0.220766	-0.298033
425	-0.0480717	0.00316044	-0.0396874	-0.0499143	-0.0590872	-0.09027	-0.121115	-0.00523859	-0.0352894	-0.0207232	-0.0660372	-0.0205693	-0.0791696	-0.131956	-0.12072	-0.121253	-0.133992	-0.128346	-0.187741	-0.173923	-0.180787	-0.197045	-0.218202	-0.243655	-0.248479	-0.246556	-0.257519	-0.271709	-0.279611	-0.354708	-0.385903	-0.341564	-0.34071	-0.176755	-0.0562888	0.0436297	0.118416	0.126067	0.210398	0.168578	0.264313	0.318318	0.298607	0.377592	0.366823	0.375763	0.356969	0.251293	0.18837
426	0.269223	0.335149	0.343961	0.38055	0.38946	0.409867	0.375264	0.335871	0.314805	0.362483	0.382608	0.325918	0.301212	0.249215	0.250692	0.204372	0.20517	0.150774	0.12562	0.0758184	0.0945104	0.10073	0.0721009	0.0669478	0.0960932	0.154039	0.21085	0.201094	0.193649	0.188299	0.113689	0.0807791	0.0648365	-0.0252466	-0.0869146	-0.182378	-0.231532	-0.225514	-0.295189	-0.346192	-0.336615	-0.345291	-0.32886	-0.288437	-0.274557	-0.277605	-0.259492	-0.158422	-0.0947872
427	0.101116	0.107059	0.0971208	0.0398618	0.0154013	-0.0310496	-0.0642009	-0.137746	-0.152943	-0.120863	-0.0985953	-0.0999705	-0.122671	-0.114178	-0.112242	-0.135879	-0.180623	-0.217074	-0.203455	-0.191215	-0.224367	-0.206558	-0.164074	-0.160739	-0.192398	-0.174414	-0.112539	-0.0147305	-0.0144794	-0.0177396	-0.129971	-0.184963	-0.21675	-0.278256	-0.311063	-0.406889	-0.431768	-0.384454	-0.336792	-0.327934	-0.335797	-0.238372	-0.209186	-0.161064	-0.13509	-0.133159	-0.194191	-0.161909	-0.164531
428	0.375442	0.328739	0.27313	0.231625	0.174148	0.160837	0.144143	0.168174	0.153669	0.111312	0.070485	0.0275864	0.0714053	0.259529	0.266445	0.216992	0.186847	0.146205	0.199859	0.304876	0.298519	0.262831	0.398747	0.363763	0.344742	0.300575	0.27027	0.239863	0.218931	0.293495	0.423924	0.431156	0.384031	0.367302	0.349379	0.424062	0.384469	0.385978	0.319766	0.269387	0.268852	0.252477	0.27974	0.27082	0.305486	0.383848	0.478621	0.473177	0.423185
429	-0.071467	-0.0373571	-0.0439976	-0.0318434	-0.0314363	-0.0582626	-0.14981	-0.148105	-0.145469	-0.166977	-0.13928	-0.132428	-0.172637	-0.0847402	-0.140987	-0.117999	-0.103334	-0.134669	-0.059597	-0.0441772	-0.0505199	-0.0176391	-0.0769089	-0.121205	-0.124726	-0.158312	-0.17424	-0.190404	-0.198683	-0.21053	-0.186758	-0.170919	-0.174078	-0.0380626	0.0672077	0.109678	0.107273	0.084753	0.0707252	-0.0406094	-0.0498695	0.0173911	0.0189478	0.0533561	-0.00349701	0.00580096	-0.0103483	-0.0285478	-0.0374724
430	-0.0838673	-0.0677499	-0.101313	-0.104631	-0.1397	-0.0828213	-0.0144486	-0.121358	-0.0635837	-0.104706	-0.107599	-0.0586529	-0.073768	0.00559329	-0.027853	-0.0741721	-0.0985964	-0.0167569	-0.161984	-0.153124	-0.205924	-0.257059	-0.215344	-0.112166	0.0627351	0.192452	0.23793	0.26797	0.278603	0.251899	0.212702	0.26266	0.159557	0.0978546	0.185843	0.0993124	0.0924191	-0.016059	0.0208905	0.0113345	-0.024461	-0.0494332	-0.0935551	-0.125415	-0.23917	-0.272788	-0.271823	-0.248023	-0.179516
431	-0.132188	-0.179911	-0.23897	-0.16465	-0.220499	-0.223713	-0.197819	-0.137607	-0.181168	-0.136371	-0.147817	-0.150178	-0.147453	-0.144011	-0.154952	-0.124589	-0.137817	-0.105827	-0.130819	-0.200501	-0.135689	-0.104337	-0.0437907	-0.111942	-0.102049	-0.128976	-0.143183	-0.137438	-0.170244	-0.108516	-0.0890397	-0.14602	-0.102815	-0.148646	-0.149912	-0.184074	-0.134886	-0.156785	-0.242171	-0.153556	-0.190734	-0.213649	-0.153688	-0.201119	-0.307612	-0.225399	-0.26016	-0.193521	-0.200281
432	0.063192	0.0684976	0.0396893	-0.00649788	-0.0724549	-0.0907919	-0.0991099	-0.0158056	-0.0912209	-0.102991	-0.127182	-0.0623643	-0.0959679	-0.162144	-0.151634	-0.0672273	-0.0727907	-0.0514695	-0.0859973	0.0289496	0.066717	0.0821658	0.0464005	0.0742369	0.0142539	-0.0634283	-0.0321392	-0.0204147	-0.036743	-0.008107	0.0619437	0.203712	0.146189	0.281332	0.334881	0.43565	0.483167	0.483547	0.476048	0.465868	0.454208	0.513422	0.499113	0.562954	0.689211	0.638882	0.638531	0.488391	0.503137
433	-0.0171749	-0.00188477	0.0539746	0.0405609	0.00853044	-0.0285463	-0.0126634	-0.0103155	0.00888587	-0.0437719	0.0134169	0.0441244	0.000877815	-0.0414179	-0.082082	-0.109667	-0.0509639	-0.048792	-0.105631	-0.081815	-0.071465	-0.0810906	-0.0253443	-0.071695	-0.0885015	-0.0426219	-0.0422215	-0.0574139	-0.0597419	-0.0590754	-0.140732	-0.144636	-0.109556	-0.0767698	-0.0880251	-0.0337016	-0.0029712	0.0141121	-0.0231497	0.108148	0.150602	0.241588	0.199488	0.208623	0.176706	0.170523	0.123128	0.0692081	0.0887296
434	0.125363	0.0571559	0.0659094	0.0381651	0.0209794	-0.0345732	-0.0435589	-0.0721933	-0.0736592	-0.118774	-0.118491	-0.152744	-0.154697	-0.181776	-0.218805	-0.249016	-0.259085	-0.24375	-0.271594	-0.307562	-0.340453	-0.346054	-0.346609	-0.337937	-0.379663	-0.377778	-0.376066	-0.36505	-0.33412	-0.281701	-0.285502	-0.286512	-0.271289	-0.341837	-0.348874	-0.336528	-0.231005	-0.272445	-0.335332	-0.310314	-0.280688	-0.223006	-0.187197	-0.169999	-0.168978	-0.102878	0.0167699	0.0733204	0.0868285
435	-0.148633	-0.104792	-0.130254	-0.193611	-0.0971067	-0.144243	-0.108097	-0.17155	-0.224564	-0.183878	-0.162885	-0.212583	-0.203744	-0.123631	-0.0615665	-0.0360449	-0.0334669	0.00864637	-0.0415964	-0.133993	-0.0685868	0.0164517	0.0669852	0.0692106	0.0561206	0.025786	0.0857317	0.103475	0.198765	0.160955	0.165603	0.220581	0.248356	0.178528	0.211924	0.195471	0.167105	0.0809483	0.121021	0.158684	0.0753768	0.0241477	0.0312858	0.00735482	0.104367	0.147845	0.1304	0.0380516	0.0526574
436	-0.061877	-0.0532771	-0.0584649	-0.00285433	0.00399172	0.0131956	-0.0515885	-0.064391	-0.0777422	-0.0538377	-0.0991943	-0.0841648	-0.116727	-0.108401	-0.137414	-0.145267	-0.183323	-0.134659	-0.0980092	-0.138906	-0.123294	-0.190118	-0.176882	-0.230257	-0.184349	-0.211916	-0.259553	-0.270684	-0.290319	-0.263305	-0.268256	-0.27502	-0.313914	-0.242921	-0.150705	-0.204474	-0.127375	-0.155252	-0.200758	-0.210149	-0.182821	-0.111409	-0.241455	-0.166485	-0.22356	-0.204695	-0.217548	-0.18884	-0.2107
437	0.0955246	0.0809061	0.218622	0.293404	0.277583	0.334675	0.274283	0.380872	0.464975	0.563995	0.662797	0.558275	0.62208	0.497826	0.581658	0.552407	0.474811	0.493166	0.460715	0.36071	0.288058	0.2727	0.195033	0.199388	0.224488	0.359684	0.364883	0.333479	0.469686	0.53944	0.550273	0.693169	0.794195	0.991244	0.975764	0.865654	0.724462	0.837199	0.929728	0.804214	0.675702	0.747326	0.692276	0.69417	0.53665	0.48255	0.349831	0.23864	0.228691
438	-0.168521	-0.141813	-0.146011	-0.14522	-0.0761572	-0.0966979	-0.124038	-0.16601	-0.174512	-0.147845	-0.132375	-0.124883	-0.0724749	-0.099046	-0.076495	-0.0813487	-0.113724	-0.0544128	-0.0571301	-0.0326395	-0.0566287	-0.0155534	-0.00296777	0.0634627	0.0148533	-0.0176831	0.0215149	0.0394746	-0.0295185	0.0489708	-0.0189891	-0.0602496	-0.0522101	-0.0308471	-0.00855027	-0.0781002	-0.0950662	-0.0926615	-0.0144256	-0.062807	-0.0325581	0.00740525	-0.031025	-0.00750367	0.0621862	0.0536635	0.0832115	0.0988525	0.156373
439	0.00590396	-0.00433808	-0.0407286	0.0173059	-0.0134553	-0.054756	-0.0563119	-0.0587739	-0.0795975	-0.0992131	-0.113939	-0.0334425	-0.13763	-0.0545999	-0.0654852	-0.0637202	-0.0591596	-0.0689428	-0.0906313	-0.111379	-0.0868277	-0.0198446	-0.0590378	0.0346859	0.0491054	0.071874	0.0559037	0.0796748	0.144881	0.132813	0.235708	0.159455	0.147782	0.100408	-0.00345648	0.0155688	0.0154949	-0.00705195	-0.00864666	-0.0297956	-0.0920527	-0.10617	-0.0362726	-0.0351012	-0.00102911	-0.049825	-0.111306	-0.0980771	-0.0942318
440	-0.0251454	0.0381752	0.0316679	0.0256554	-0.00327193	-0.0467733	-0.0586218	-0.0654858	0.00497153	-0.084646	-0.11142	-0.102545	-0.0620313	-0.013219	-0.0119511	-0.0459196	-0.112096	-0.021332	-0.0313815	-0.0656841	-0.0287506	-0.0517493	-0.0387965	-0.0849579	-0.0374179	-0.100307	-0.098028	-0.0880756	-0.100435	-0.0981866	-0.0729106	-0.0889584	-0.151848	-0.0807593	-0.123053	-0.108479	-0.0274338	-0.0279321	0.0185319	0.0975512	0.17491	0.187475	0.418572	0.506285	0.515828	0.478873	0.508552	0.476886	0.380348
441	-0.110614	-0.178051	-0.152291	-0.218385	-0.17254	-0.157421	-0.216313	-0.202028	-0.172392	-0.182399	-0.206441	-0.198509	-0.159422	-0.167138	-0.098696	-0.137535	-0.193823	-0.205404	-0.170695	-0.0655677	-0.160515	-0.106455	-0.167613	-0.159314	-0.17619	-0.191748	-0.163788	-0.147837	-0.195778	-0.103448	-0.157613	-0.143788	-0.137082	-0.062032	-0.0920693	-0.0422882	-0.0549186	-0.0319579	-0.0394467	-0.0424579	-0.121907	-0.160355	-0.175218	-0.0355059	-0.146074	-0.149318	-0.147492	-0.173726	-0.142646
442	0.326933	0.29094	0.271005	0.246929	0.277291	0.241153	0.260849	0.229024	0.272603	0.237441	0.233882	0.225703	0.185633	0.166709	0.146824	0.108524	0.134583	0.11807	0.0669408	0.0561105	0.0495318	0.0636706	0.0818954	0.0729874	0.0304782	0.0559012	0.0797147	0.138322	0.243708	0.223332	0.19765	0.170358	0.171476	0.0747047	0.0577264	0.0300312	-0.00124714	-0.00574799	-0.00377114	0.0471024	-0.0112346	-0.0252396	-0.0158708	-0.0414536	0.0163	0.0212299	0.0461841	0.0267533	0.0696558
443	0.0114114	-0.030565	-0.0190501	0.0125907	-0.0711758	-0.0455488	-0.110507	-0.141426	-0.143347	-0.173391	-0.150981	-0.154786	-0.201766	-0.218901	-0.129602	-0.0868261	-0.119727	-0.162266	-0.17978	-0.139798	-0.135649	-0.0901847	-0.031084	0.0515785	0.0579417	0.0105785	-0.0121003	0.000277477	-0.0326733	-0.0975659	-0.0619127	-0.0529323	-0.0804312	-0.143013	-0.134723	-0.161586	-0.131857	-0.0540394	0.090174	0.290268	0.377418	0.349536	0.278404	0.22906	0.200506	0.133089	0.102146	0.144489	0.0890207
444	0.626374	0.629927	0.660367	0.631297	0.598961	0.558938	0.526665	0.524789	0.517458	0.460165	0.46282	0.398012	0.383014	0.365659	0.392986	0.388997	0.382763	0.352781	0.355442	0.324853	0.295388	0.23744	0.202185	0.253135	0.225141	0.229544	0.226499	0.157575	0.171562	0.251612	0.305049	0.394173	0.458482	0.481581	0.468796	0.485265	0.478455	0.462168	0.501004	0.47881	0.497417	0.574111	0.556749	0.59609	0.585604	0.671256	0.663107	0.694714	0.718081
445	-0.163131	-0.233945	-0.207676	-0.217978	-0.192933	-0.215584	-0.165484	-0.196804	-0.211063	-0.240408	-0.208755	-0.124937	-0.116072	-0.0965106	-0.10439	-0.0673579	-0.183249	-0.14067	-0.166761	-0.145561	-0.166323	-0.164645	-0.189761	-0.167071	-0.138209	-0.168539	-0.2084	-0.16427	-0.144115	-0.0597921	-0.0716315	-0.040671	-0.0873278	-0.181487	-0.205094	-0.298113	-0.2852	-0.282706	-0.222446	-0.198541	-0.142361	-0.188707	-0.203542	-0.115902	-0.0899434	-0.0183009	-0.0236786	0.0444852	0.0024412
446	0.0171283	-0.046419	-0.0623546	0.0234146	-0.000876137	-0.0148985	0.0235213	0.0211296	0.0331158	0.0209645	0.0216151	0.0312894	-0.0257759	-0.00468773	-0.0841047	-0.136213	-0.101649	-0.0144429	-0.0156276	0.0221812	-0.0297229	0.115259	0.291307	0.238911	0.199275	0.200383	0.478714	0.56749	0.508194	0.460904	0.419403	0.397438	0.387283	0.315089	0.265335	0.247543	0.1232	0.156504	0.109642	0.0848034	0.0429173	0.0607523	0.0479191	0.0921921	0.172692	0.195215	0.171787	0.197823	0.196497
447	0.172839	0.229929	0.136118	0.10909	0.120575	0.0331476	0.0480914	0.00175944	-0.00620918	-0.0518254	-0.049499	-0.0574328	-0.0841841	-0.116138	-0.110568	-0.134942	-0.157437	-0.093557	-0.123614	-0.141496	-0.181033	-0.126412	-0.0794164	-0.14771	-0.0814249	-0.15062	-0.178397	-0.13371	-0.116946	-0.197915	-0.234407	-0.211448	-0.247831	-0.301203	-0.291395	-0.335276	-0.32054	-0.183374	-0.225319	-0.152367	-0.160258	-0.193665	-0.205183	-0.182972	-0.232967	-0.338014	-0.377744	-0.340151	-0.356701
448	0.132552	0.146218	0.0968974	0.0457533	0.0291125	-0.00346109	-0.047524	-0.0241702	-0.0384979	-0.0961437	-0.0423451	-0.0945955	-0.0588821	-0.0613854	-0.0503649	-0.00194587	-0.0318214	-0.0853044	-0.133554	-0.179756	-0.136229	-0.0836678	-0.143992	-0.141982	-0.139183	-0.189153	-0.167461	-0.23904	-0.32378	-0.368863	-0.34627	-0.429569	-0.424501	-0.422601	-0.386578	-0.326615	-0.319415	-0.270329	-0.286784	-0.300069	-0.282989	-0.285151	-0.360422	-0.322814	-0.228437	-0.181983	-0.152681	-0.1996	-0.175475
449	-0.0936289	-0.110678	-0.109282	-0.142691	-0.0928329	-0.0755569	-0.161999	-0.141664	-0.124222	-0.160641	-0.0848936	-0.139187	-0.126759	-0.188628	-0.13324	-0.172292	-0.217489	-0.223473	-0.186871	-0.0966635	-0.139936	-0.0826329	-0.129387	-0.129511	-0.125227	-0.0830367	-0.0953051	-0.0774661	-0.0794969	-0.0259705	-0.0697226	0.0555178	0.0051417	0.0368222	0.0386959	-0.0437827	-0.00311242	0.112745	0.313509	0.501397	0.63203	0.912889	0.980096	0.989554	0.867325	0.742885	0.653838	0.547359	0.475713
450	-0.0486018	-0.135838	-0.174474	-0.244875	-0.0982579	-0.0508081	-0.114867	-0.200719	-0.188023	-0.151026	-0.179601	-0.073523	-0.119524	-0.140902	-0.175782	-0.212367	-0.210153	-0.187291	-0.189136	-0.239711	-0.201817	-0.370768	-0.378558	-0.369512	-0.341466	-0.269003	-0.33589	-0.349965	-0.354678	-0.424307	-0.392461	-0.381716	-0.43147	-0.357557	-0.412983	-0.400858	-0.445774	-0.438154	-0.439664	-0.469955	-0.413411	-0.307197	-0.290786	-0.336283	-0.321031	-0.32959	-0.350096	-0.394638	-0.33794
451	-0.130085	-0.10537	-0.0956	-0.0670387	-0.178563	-0.115366	-0.131141	-0.0988096	-0.0191786	9.69567e-05	-0.00419547	-0.0109415	-0.0226568	-0.0865689	-0.08061	-0.0414127	-0.0959118	-0.0519005	-0.0371264	-0.0533057	-0.0282798	-0.0111373	0.0581958	-0.0636553	-0.0903649	-0.0993237	-0.134804	-0.17761	-0.197616	-0.162286	-0.10751	-0.23868	-0.238537	-0.164484	-0.0275912	-0.0283967	-0.038434	-0.0138975	-0.0243495	-0.0321334	-0.136599	-0.140054	-0.163994	-0.0899521	0.0295578	0.095165	0.090714	0.152727	0.0553154
452	0.104614	0.0402081	0.0699975	0.0711859	0.055884	0.0342795	0.0576531	-0.00856519	-0.0479448	-0.0176916	0.0360493	0.149686	0.334879	0.483846	0.453196	0.393746	0.461657	0.401379	0.341076	0.387377	0.481025	0.517148	0.374138	0.322347	0.295374	0.251186	0.165778	0.00515992	-0.0526338	-0.135962	-0.192138	-0.267081	-0.266548	-0.195707	-0.15583	0.00100638	0.0967025	0.212955	0.375175	0.600205	0.593571	0.592079	0.730184	0.821897	0.830922	0.832585	0.868868	0.841329	0.852884
453	-0.287903	-0.27755	-0.301038	-0.246696	-0.266938	-0.313756	-0.350442	-0.373551	-0.369192	-0.374158	-0.385851	-0.392798	-0.292461	-0.173936	-0.1766	-0.141429	-0.204373	-0.146519	-0.215494	-0.236067	-0.277366	-0.255081	-0.176307	-0.0518311	-0.082337	-0.170426	-0.19368	-0.212002	-0.262815	-0.24196	-0.276473	-0.313893	-0.440871	-0.448638	-0.451931	-0.452773	-0.397201	-0.276668	-0.177391	-0.072298	0.0363312	0.0638627	0.00669521	0.0441981	0.0895307	0.108545	0.137683	0.146302	0.151665
454	0.188958	0.179116	0.194492	0.168612	0.146064	0.166392	0.149503	0.105108	0.0789773	0.104606	0.0225097	-0.0376199	-0.0839079	-0.0514268	0.109667	0.129438	0.0386334	0.121018	0.0940226	0.133597	0.148201	0.1302	0.105013	0.11764	0.0713809	0.0653849	0.0819892	-0.00181898	0.0447682	0.0438145	0.0812775	0.0513961	0.0359583	0.0538678	0.0774952	0.0768155	-0.000243622	-0.0126197	-0.0801238	-0.067073	-0.0254479	0.0275835	0.0055994	0.0515137	0.174057	0.249676	0.426625	0.519982	0.525623
455	-0.159923	-0.258096	-0.159468	-0.253713	-0.280205	-0.284304	-0.344206	-0.236947	-0.287972	-0.271703	-0.311077	-0.24913	-0.175791	-0.144156	-0.128348	-0.146206	-0.1203	-0.0989333	-0.167614	-0.21684	-0.22021	-0.250588	-0.234671	-0.143501	-0.116934	-0.101927	-0.0201618	-0.015229	-0.0297294	-0.00835664	-0.0310526	0.0565811	0.0237253	0.0393556	0.073866	-0.0024085	-0.0421938	-0.0985049	-0.128196	-0.176186	-0.0823928	-0.114675	-0.0934576	-0.150461	-0.17083	-0.210448	-0.253462	-0.215345	-0.228805
456	0.021962	0.0774096	-0.0317513	-0.02672	-0.00399613	0.0296903	-0.0358631	-0.0111219	-0.0151878	-0.0166047	-0.0654141	-0.104718	-0.0947542	-0.180883	-0.210113	-0.233399	-0.226852	-0.132196	-0.127727	-0.10562	-0.0747044	-0.0707847	-0.0320695	-0.105899	-0.0700327	-0.161772	-0.169535	-0.266452	-0.285811	-0.281247	-0.214797	-0.183021	-0.0908702	-0.0357414	-0.0344947	-0.0063034	-0.00763507	0.0204083	0.0442646	0.00803659	0.0744751	-0.0567794	0.0219823	0.0583162	0.118535	0.242518	0.468302	0.46603	0.403347
457	0.0732921	0.0652897	0.0787736	0.0746748	0.0993825	0.0423202	0.0107504	0.0430528	0.0557532	0.00663656	0.0228147	0.121184	0.0318026	-0.00343164	-0.00839418	-0.0154909	-0.0131896	-0.0582525	-0.101339	-0.143305	-0.0648719	0.0323523	0.0239068	0.0815497	0.0632789	0.114596	0.112011	0.278507	0.437378	0.546549	0.514899	0.529009	0.47918	0.413883	0.312156	0.237514	0.154657	0.110867	0.0394641	0.129475	0.143979	0.0253658	0.00384931	0.0255129	0.00393688	0.0299666	0.129874	0.154035	0.17332
458	-0.28748	-0.362013	-0.365418	-0.275298	-0.2786	-0.343353	-0.167408	-0.267812	-0.26962	-0.309338	-0.278237	-0.242144	-0.22697	-0.185661	-0.208948	-0.113484	-0.225543	-0.242873	-0.283252	-0.224002	-0.303856	-0.214725	-0.274708	-0.322161	-0.329538	-0.347195	-0.309474	-0.294611	-0.298788	-0.297855	-0.270011	-0.393159	-0.359552	-0.347556	-0.310364	-0.350133	-0.327186	-0.309508	-0.259799	-0.205559	-0.193751	-0.123662	-0.0462362	-0.0406646	-0.199164	-0.136699	-0.146638	-0.127329	-0.170479
459	0.19226	0.220878	0.225413	0.115971	0.179674	0.207649	0.159559	0.0214538	0.0560865	0.000601928	0.0365342	-0.0243813	-0.0548681	0.0861963	0.187659	0.300503	0.380221	0.328557	0.360899	0.489744	0.471391	0.403311	0.390115	0.297172	0.124733	0.150789	0.0947796	0.0461838	0.00545909	-0.0133896	-0.0144804	0.0330755	0.0346411	0.0543905	0.0500726	0.274587	0.56309	0.832773	0.964041	1.05346	0.952162	1.00999	0.96107	0.906732	0.817222	0.855514	0.625829	0.513443	0.407996
460	0.308173	0.296801	0.223144	0.274882	0.254744	0.186353	0.2544	0.136929	0.116057	0.0776939	0.078145	0.142137	0.0834453	0.057039	-0.000877058	0.0511455	0.0308763	-0.0166282	0.0294098	0.0630012	0.0571526	0.142075	0.177609	0.340781	0.38355	0.267703	0.170394	0.134262	0.0625759	0.0217441	0.0373931	0.0327051	0.000936551	-0.0474496	-0.113547	-0.130166	-0.078528	-0.0457119	0.0292739	0.0441173	0.108156	0.0491079	0.0757046	0.129168	0.186179	0.117507	0.172227	0.147459	0.133849
461	-0.0514516	-0.141491	-0.128833	-0.0531249	-0.112376	-0.048846	-0.0226561	-0.015817	-0.0381924	-0.0985134	-0.132639	-0.143912	-0.113353	-0.170698	-0.264711	-0.185783	-0.153127	-0.229871	-0.171493	-0.219058	-0.147539	-0.244912	-0.179518	-0.262058	-0.152915	-0.175791	-0.131909	-0.164044	-0.276215	-0.23177	-0.0689393	-0.155815	-0.116094	-0.0828441	0.0510154	0.0425222	0.0747365	0.000765265	0.159412	0.0988003	0.262022	0.335693	0.441993	0.63942	0.639128	0.411567	0.450055	0.32584	0.397185
462	0.101975	-0.00129885	-0.075785	-0.00582812	-0.12956	-0.130921	-0.178733	-0.111721	-0.135256	-0.0248971	-0.0930696	-0.00883148	-0.0247665	-0.0452272	-0.0738695	-0.137298	-0.151243	-0.0233348	-0.0575026	0.012008	0.0529482	-0.128987	-0.148385	-0.114918	-0.0936334	-0.0944905	-0.117538	-0.111145	-0.222402	-0.273753	-0.259486	-0.0409102	-0.0507994	0.0944921	0.170193	0.0290519	-0.00411222	0.159621	0.200505	0.129792	0.0897099	0.166639	0.191062	0.187945	0.165296	0.19659	0.13459	0.136093	0.0978171
463	0.0560487	0.00494285	0.0421267	0.00096578	0.00704058	-0.0884617	-0.0803064	-0.102852	-0.135022	-0.133107	-0.146318	-0.181158	-0.124302	-0.095927	0.0306544	-0.0208078	-0.00152535	-0.059337	-0.0899781	-0.0467187	0.0533261	0.135743	0.15187	0.0392173	0.24311	0.16349	0.109478	0.16869	0.265276	0.192912	0.157692	0.137361	0.145641	0.167855	0.183546	0.138565	0.191998	0.17551	0.154149	0.25807	0.152689	0.238129	0.192912	0.0658352	0.0660443	-0.0453176	-0.0410641	-0.0646895	-0.0799843
464	0.0196564	0.158162	0.212749	0.207171	0.196343	0.139684	0.115966	0.0879072	0.0160662	0.0217238	0.0788911	0.0966658	0.0682726	-0.00325005	-0.0021365	0.00595179	0.00442255	0.00111754	-0.0386251	-0.140006	-0.145787	-0.0449552	-0.0731606	-0.0884581	-0.053121	-0.0689318	-0.101753	-0.021444	0.000804621	0.0326921	0.0588508	0.0561765	0.0393074	-0.0668288	-0.127026	-0.182391	-0.0839767	-0.132626	-0.155896	0.065398	0.163352	0.181569	0.262783	0.191088	0.245298	0.200021	0.181842	0.113451	0.0158792
465	0.0767832	0.106114	0.00143114	0.0296024	0.107252	0.105305	0.108006	0.0309994	0.133855	0.0584274	0.168625	0.151839	0.109237	0.000724807	0.0682078	0.133339	0.0225556	0.00995775	-0.0986528	-0.0496984	-0.0806375	-0.0865582	-0.0847703	-0.0478457	0.0578411	0.156227	0.0787381	0.328469	0.319713	0.314978	0.330133	0.394527	0.402416	0.376653	0.484909	0.358672	0.382781	0.428583	0.403033	0.359592	0.291483	0.39925	0.396589	0.522046	0.437706	0.354863	0.373754	0.283636	0.187842
466	-0.0403101	-0.162468	-0.133675	-0.103311	0.0155576	-0.0303992	0.0109019	-0.0957627	-0.102364	-0.135956	-0.0622427	-0.0988891	-0.0673862	-0.0772468	-0.0180141	-0.0298664	0.00684427	-0.0255893	-0.0655202	-0.0791451	-0.102814	-0.168074	-0.11633	0.118441	0.378251	0.422054	0.40572	0.43766	0.399671	0.214184	0.251212	0.161946	0.142853	0.0599747	0.0156021	-0.0305431	-0.066519	-0.118581	-0.0825448	-0.161193	-0.15777	-0.203308	-0.196985	-0.207409	-0.259373	-0.156939	-0.13851	0.10832	0.197916
467	0.0974046	0.0726522	0.0846556	0.142332	0.0935353	0.127519	0.139366	0.108978	0.174186	0.268563	0.319392	0.326989	0.232346	0.228712	0.184268	0.129362	0.0367893	-0.00709186	0.0739008	0.0590417	0.0510213	0.0103425	-0.0320224	-0.00405447	-0.0595893	-0.0390942	-0.0286143	-0.0104239	-0.0294214	-0.0844802	-0.0607487	-0.0638072	-0.0448264	0.118915	0.20591	0.433378	0.355046	0.310439	0.294632	0.149363	0.0747881	0.121276	0.137944	0.0529751	0.043705	-0.0585158	-0.0706878	-0.0859331	-0.0464804
468	-0.112738	-0.117731	-0.104201	0.0929992	0.119983	0.0279966	0.055652	-0.0315108	-0.0831382	-0.129118	-0.157659	-0.0831562	-0.246726	-0.0690806	-0.0550911	-0.0618716	-0.0884988	-0.135021	-0.127245	-0.136676	-0.128131	-0.0533625	0.00305945	0.232856	0.256123	0.211274	0.136639	0.104723	0.0759434	-0.0113266	0.0587977	0.0181726	0.047502	0.0175611	-0.0633132	-0.0118583	-0.0231733	-0.030546	0.121567	0.126393	0.126923	0.144665	0.163878	0.133122	0.108971	0.0214557	-0.0770646	-0.0297074	0.161343
469	-0.104553	-0.112961	-0.150079	-0.145282	-0.180419	-0.224446	-0.270542	-0.190667	-0.16967	-0.159603	-0.201592	-0.195438	-0.0976392	-0.0913073	-0.122788	-0.0524394	-0.0173304	0.0630535	-0.117765	-0.135528	-0.193222	-0.196744	-0.110116	-0.127071	-0.105491	-0.00291421	0.0183436	-0.0461586	0.0350416	0.00604151	0.00990795	-0.000431262	-0.103485	-0.124324	-0.22397	-0.251404	-0.249003	-0.100099	-0.0578887	0.101136	0.224022	0.172123	0.142264	0.0391624	0.109029	0.0125282	-0.0495842	-0.0878107	-0.196154
470	0.0351744	-0.0616813	-0.0359469	-0.0890823	-0.134937	-0.0703151	-0.0178702	-0.133725	-0.132409	-0.172967	-0.0419276	-0.0206695	-0.0185031	-0.00184455	-0.0383569	-0.0950678	-0.0179037	-0.0820512	-0.152644	-0.16925	-0.12237	0.00265571	-0.020951	-0.0684711	-0.0933012	-0.171725	-0.133653	-0.0729649	-0.115845	-0.139508	-0.0287991	-0.0645104	0.029766	0.0633387	0.0526027	-0.0227512	0.0685136	0.0792162	0.0420952	0.131864	0.174353	0.159324	0.270133	0.356962	0.340757	0.376391	0.293764	0.237796	0.12786
471	0.0690194	0.0556347	0.0565314	0.0188077	0.0621553	0.0535981	0.0584103	0.0354187	-0.0963593	-0.135167	-0.0228751	0.0675909	0.0495795	0.0661875	0.0263872	-0.0092294	0.0631095	0.00468071	-0.0200133	-0.130387	-0.124547	-0.105747	-0.116832	0.144037	0.205672	0.225604	0.276644	0.143908	0.181178	0.212697	0.185745	0.185257	0.157477	-0.0492173	-0.0851475	-0.172694	-0.14789	-0.034973	0.0262134	-0.0315688	0.00755207	-0.0192763	0.10396	0.13346	0.147179	0.0463362	-0.0341205	-0.0243115	0.0328056
472	0.0237011	0.0310417	0.0329548	0.0717136	0.106313	0.180412	0.291485	0.222402	0.247543	0.275226	0.221877	0.166081	0.0689683	0.0465228	-0.0138666	-0.0195686	0.0318592	0.0255957	-0.02185	-0.177812	-0.172755	-0.0992831	-0.153448	-0.193412	-0.0909691	-0.131209	-0.120467	-0.0826874	-0.0741643	-0.0364056	-0.0369371	-0.175175	-0.121177	-0.151865	-0.149532	-0.213501	-0.310745	-0.376479	-0.24823	-0.1309	-0.0735302	-0.0994971	-0.112148	-0.0776381	-0.0818809	-0.0575608	-0.162684	-0.0156572	-0.00032484
473	-0.017487	-0.105401	-0.0897145	-0.065915	-0.0632203	-0.0738619	-0.12484	-0.0594841	-0.120657	-0.0543271	-0.0155764	0.000368573	-0.129154	-0.102149	-0.0140354	0.0775745	-0.0539925	-0.00260205	-0.043001	-0.0249924	0.0460785	0.0271674	-0.025646	-0.0116207	-0.0249289	-0.0654487	0.00798123	-0.173246	-0.157071	-0.168205	-0.112947	-0.0417975	-0.109339	-0.126386	0.00842741	-0.071574	-0.103184	-0.0326993	-0.0109073	0.0596037	0.0115445	-0.0554394	-0.000351066	0.0779134	0.0270665	0.0767343	0.0098267	0.0471067	-0.0349843
474	-0.0583145	-0.153659	-0.120308	-0.0340538	-0.128189	-0.177122	-0.195778	-0.206558	-0.186218	-0.196925	-0.161286	-0.0927001	-0.102642	-0.0951354	-0.201998	-0.0627632	-0.0859403	-0.169904	-0.0972976	-0.127503	-0.162842	-0.118231	-0.09514	-0.0656658	-0.1354	-0.137073	-0.138003	-0.101763	-0.126599	-0.207247	-0.123504	-0.150352	-0.170102	-0.142133	0.0229437	0.0968872	0.126354	0.106244	0.121819	0.115989	0.0914757	0.106541	0.085214	0.0253374	-0.0329434	-0.125591	-0.198233	-0.166109	-0.121951
475	0.23188	0.17938	0.220508	0.197926	0.258521	0.24704	0.212861	0.240633	0.199042	0.150474	0.141878	0.0404766	-0.0321322	0.0550212	0.132904	0.0531935	0.00842161	-0.0302232	-0.00840651	-0.00456781	0.0427284	0.221846	0.39143	0.32766	0.304593	0.282969	0.267173	0.214208	0.137561	-0.00916774	0.0470556	0.114963	0.107306	0.0558066	0.101832	0.0664228	0.0801491	0.0783597	0.107042	0.147341	-0.0528935	0.0702855	-0.0143874	-0.0218869	0.00594531	-0.0119941	-0.00481813	-0.108661	0.039642
476	-0.167749	-0.250194	-0.258691	-0.308714	-0.228986	-0.229483	-0.280709	-0.214093	-0.203727	-0.264524	-0.208148	-0.197852	-0.155899	-0.11006	-0.131273	-0.163572	-0.152022	-0.179075	-0.175701	-0.14336	-0.186722	-0.157039	-0.0981072	-0.209248	-0.160094	-0.175979	-0.213788	-0.264869	-0.352748	-0.311435	-0.239031	-0.326896	-0.370807	-0.430497	-0.372368	-0.425923	-0.387666	-0.352014	-0.326562	-0.330335	-0.447032	-0.437809	-0.406023	-0.531059	-0.515845	-0.404983	-0.361948	-0.19318	-0.170427
477	-0.019792	-0.0756333	-0.0385317	0.00493123	-0.00318613	-0.02954	-0.0440613	-0.0925427	-0.0678315	-0.0374657	-0.00828536	0.0482444	0.0703467	0.113747	0.0811641	0.135573	0.0878818	0.165569	0.237155	0.266783	0.219884	0.0648266	-0.00243615	0.0213774	0.0706854	-0.00237939	-0.0740363	-0.228352	-0.335553	-0.364596	-0.329149	-0.294965	0.0859511	0.553311	0.814057	0.822659	0.703667	0.644153	0.738724	0.516323	0.501554	0.42676	0.3479	0.225665	0.269442	0.283892	0.189566	0.216154	0.291464
478	0.00913516	0.0352552	0.0157013	-0.0206126	-0.0554332	0.0703824	0.0876485	0.125836	0.101584	0.0726708	0.0872359	0.0365664	-0.0158383	0.0951515	0.0508285	0.0589582	0.0807433	0.172697	0.0524503	-0.0660458	-0.00459176	-0.021685	-0.0323843	0.0383633	0.102549	0.175703	0.00264638	0.12224	0.110886	0.0937026	0.0440169	-0.00171566	-0.0131953	-0.0400837	-0.0320184	-0.0588093	-0.035562	-0.0657024	-0.0244711	-0.0325538	-0.0615571	0.0664466	0.0323938	0.0446725	0.0436294	0.0744611	0.0483338	0.0756054	0.0851399
479	-0.112333	-0.0674622	-0.0838421	-0.0843211	-0.0759877	0.00596944	-0.0940219	-0.192267	-0.160322	-0.169924	-0.184994	-0.213802	-0.244976	-0.294551	-0.209903	-0.17208	-0.267654	-0.218901	-0.198304	-0.131477	-0.0489458	-0.100943	-0.141419	-0.0617125	-0.178692	-0.123141	-0.111709	-0.0446255	-0.0292179	0.00897734	-0.0219717	-0.0484238	-0.094145	0.0762191	-0.00364839	-0.00554355	-0.06074	-0.00974555	-0.123381	-0.0918206	-0.108156	-0.16265	-0.219377	-0.163948	-0.276122	-0.199602	-0.129255	-0.0235101	0.124489
480	0.287907	0.207367	0.148837	0.236367	0.249121	0.160322	0.194454	0.221012	0.227029	0.161091	0.0818949	0.0565233	0.0491566	0.0132732	0.165433	0.13807	0.270723	0.161901	0.260281	0.23323	0.144687	0.157176	0.0935752	0.0563541	0.140691	0.0823607	0.173026	0.18691	0.175327	0.180404	0.158405	0.135522	0.0494928	0.0468511	0.0734104	0.145186	0.0681719	0.0855552	0.0462945	0.0282129	-0.00793491	-0.100483	-0.0690857	-0.038304	-0.0523618	-0.0310572	0.0257144	0.00241113	0.0232438
481	-0.0271925	0.148329	0.198267	0.237488	0.195164	0.166478	0.291045	0.0898514	0.0804195	-0.0626348	0.0571874	-0.0146051	0.0618716	-0.0935268	0.0135584	-0.0560363	-0.138438	-0.122073	-0.0706261	-0.0646857	-0.0532039	-0.0561112	-0.0360942	-0.0596175	0.0145959	0.228242	0.275415	0.285938	0.546776	0.435427	0.440946	0.410697	0.231557	0.205719	-0.0329498	0.106844	-0.0426578	0.0253276	0.0107856	-0.0661809	-0.0264269	-0.0911508	7.96666e-06	-0.168549	-0.139823	-0.0549872	-0.0716276	-0.0745645	0.0358336
482	0.345053	0.394463	0.440037	0.391921	0.290383	0.23455	0.329674	0.169849	0.216424	0.186766	0.112436	0.143761	0.194936	0.247903	0.285022	0.299891	0.372124	0.365512	0.212167	0.197026	0.331187	0.386432	0.351851	0.357419	0.330614	0.419643	0.358527	0.39897	0.414851	0.381969	0.383583	0.717149	0.991786	0.952948	0.847325	0.861839	0.743338	0.655332	0.691646	0.869235	0.90409	0.783094	0.620497	0.553459	0.473553	0.428008	0.664542	0.61344	0.545328
483	-0.155163	-0.265446	-0.300627	-0.271129	-0.291225	-0.380128	-0.187454	-0.0769452	-0.160993	-0.181852	-0.171045	0.066354	-0.064273	0.0593893	-0.109986	-0.0782516	-0.0591461	0.157562	0.0715361	0.0501775	0.0954775	0.0522383	-0.0151302	0.10666	-0.116312	-0.105068	-0.00460298	0.116005	0.258099	0.337069	0.319862	0.344987	0.526208	0.394007	0.352814	0.323304	0.279474	0.22366	0.183715	0.186488	-0.00958881	-0.0211034	-0.0119468	0.100723	0.161322	0.383568	0.424143	0.465611	0.420055
484	0.0276319	0.0110633	-0.0636677	-0.0528908	-0.0551933	-0.16214	-0.180716	-0.287146	-0.230404	-0.288446	-0.285691	-0.293044	-0.315433	-0.210445	-0.259381	-0.102674	-0.084931	-0.113239	-0.0310552	-0.0576808	-0.202193	-0.0722024	-0.13982	-0.141649	-0.136621	-0.160732	-0.201656	-0.215082	-0.162775	-0.167763	-0.260956	-0.277844	-0.295049	-0.314415	-0.313202	-0.293857	-0.234037	-0.214913	-0.140968	-0.225142	-0.226589	-0.283921	-0.239609	-0.147188	-0.182738	-0.215682	-0.181226	-0.263835	-0.282686
485	0.333502	0.234169	0.290453	0.266431	0.319864	0.298134	0.559327	0.472253	0.436182	0.367805	0.252951	0.23844	0.154612	0.0452247	0.132262	0.12795	0.13256	0.0201949	-0.0502416	0.0414271	0.00656565	0.0218405	0.0339059	0.0283979	0.00262767	0.0186529	-0.105158	-0.0917491	-0.118962	-0.0785478	-0.00016352	0.134266	0.0348576	0.00946158	-0.0507765	-0.125023	0.0363679	-0.0696956	-0.0426769	0.0380615	0.228233	0.110327	0.0234065	0.165005	0.346692	0.443077	0.362054	0.403128	0.348382
486	-0.218561	-0.24827	-0.249361	-0.191742	-0.0251021	0.00529065	0.0336747	0.0580144	0.0366553	0.114392	0.00391985	0.0416427	-0.0393587	-0.0891366	-0.0796872	-0.0312433	0.0345393	0.0493582	0.0424325	0.0216565	0.0777039	0.0975384	0.0457224	0.0954694	0.11656	0.132989	0.096102	0.0692958	0.143649	0.202993	0.205423	0.112332	0.187155	0.0677486	-0.104518	-0.0496587	0.00196846	-0.0987149	-0.158369	-0.106117	0.0119142	-0.129318	-0.0016658	-0.137383	-0.0702044	0.0175748	0.0381971	0.030909	0.0302585
487	0.0354216	0.115051	0.265154	0.191523	0.124877	0.0551085	0.0640436	0.0778175	-0.0536103	-0.0606756	-0.0234105	0.176753	0.122352	0.07082	0.00139958	0.0345581	0.15807	0.0967219	0.106257	0.0251843	0.067146	0.0445878	-0.0208953	-0.0216435	0.016177	0.0144538	0.0171503	0.0940289	0.1346	0.122829	0.04704	0.0223963	-0.0148438	-0.0681474	-0.0562576	0.05898	0.0445631	-0.0353833	-0.0311335	-0.0604282	-0.0842716	-0.132006	-0.180058	-0.0954713	-0.0944459	-0.104339	-0.0605192	-0.119144	-0.0742274
488	-0.228094	-0.19397	-0.180054	-0.00764896	0.17288	0.177661	0.182713	0.119508	0.184233	0.18165	0.145638	0.0836852	0.0775813	0.0316863	0.0424618	0.0286011	0.00712329	-0.0950387	-0.030118	0.0309835	-0.0129165	0.0795489	0.0830601	-0.0397992	-0.0549247	-0.0828348	-0.23176	-0.257621	-0.304773	-0.19617	-0.186533	-0.145452	-0.282226	-0.0683092	-0.00804768	-0.0779177	0.116819	0.104445	0.265406	0.275081	0.178705	0.434597	0.469803	0.479948	0.442107	0.384639	0.354551	0.226684	0.228036
489	-0.232766	-0.2869	-0.267571	-0.247799	-0.27779	-0.261444	-0.305728	-0.248101	-0.317236	-0.279992	-0.0507697	-0.116593	-0.104295	-0.0694486	0.0279225	-0.0395281	-0.0265312	-0.0193146	-0.0903922	-0.152592	-0.101637	-0.0526305	-0.0902493	-0.0713231	-0.191971	-0.102907	-0.0555034	-0.0338714	0.0156471	-0.0157445	-0.108611	-0.210153	-0.17147	-0.301122	-0.172928	-0.357882	-0.408916	-0.338398	-0.463685	-0.555324	-0.502297	-0.446148	-0.444218	-0.33963	-0.2854	-0.31576	-0.326842	-0.237431	-0.208785
490	-0.232026	-0.132721	-0.116737	-0.161139	-0.131025	-0.134719	-0.179624	-0.00438109	-0.00446821	-0.0951463	-0.0179366	0.104348	0.209824	0.157688	0.262966	0.222902	0.23483	0.208032	0.0928809	0.147433	0.101022	0.226542	0.249056	0.186855	0.0400489	-0.0749563	-0.0171983	-0.171822	-0.19371	-0.237211	-0.349334	-0.386382	-0.429813	-0.510485	-0.526167	-0.569239	-0.553354	-0.602725	-0.509524	-0.527247	-0.490961	-0.439255	-0.268398	-0.196414	-0.132464	-0.087966	-0.075623	-0.0410523	-0.0835977
491	-0.384425	-0.340307	-0.252751	-0.327599	-0.301988	-0.131777	0.0233935	0.0725733	0.170848	0.0690909	0.0422825	0.0290957	-0.0824707	-0.0427734	0.00218032	-0.0525422	-0.092839	-0.165842	-0.106514	-0.16751	-0.173837	-0.057455	-0.18951	-0.0471813	-0.0430037	-0.0904886	-0.0246231	-0.0839059	-0.067405	0.0392601	0.0574548	0.0570204	-0.0406917	-0.0089624	0.0838894	0.0483181	-0.00629801	0.0515009	-0.00219324	0.240843	0.307666	0.4455	0.445955	0.352166	0.268904	0.191315	0.0636098	0.0753542	0.0708707
492	-0.156584	-0.218162	-0.15198	-0.112384	-0.201667	-0.180998	-0.223514	-0.0844716	-0.123506	-0.109967	-0.151024	-0.124728	-0.0898716	-0.132001	-0.0808509	-0.0476919	0.0051353	0.0485306	-0.048774	0.0242274	-0.080904	0.0277016	0.0155833	0.00296124	-0.0165499	-0.0281929	0.0182822	-0.0246263	0.00702549	0.020173	0.110806	0.072231	0.0949684	0.0534673	-0.00512809	-0.0964149	-0.104205	-0.164297	-0.142432	-0.145539	-0.152059	-0.185434	-0.132104	-0.055113	0.13127	0.271995	0.160313	0.176361	0.275178
493	0.136591	0.0347613	0.112911	0.130613	-0.00870788	-0.0722829	-0.181834	-0.193129	-0.297128	-0.268008	-0.299428	-0.32996	-0.210092	-0.309632	-0.274397	-0.349882	-0.25106	-0.34478	-0.220976	-0.226106	-0.0928988	-0.0727535	-0.103603	-0.170245	-0.0331297	0.00848978	-0.0422917	-0.226241	-0.389471	-0.329908	-0.530843	-0.326961	-0.417224	-0.467045	-0.385573	-0.491527	-0.358035	-0.421179	-0.265547	-0.143406	-0.0637362	0.0232497	-0.0513231	0.0365317	-0.0810518	0.0792604	0.0451372	-0.115422	-0.0458225
494	-0.109068	0.131662	0.146916	0.0910667	0.0115565	-0.0816844	-0.133254	-0.14821	-0.165507	-0.249072	-0.342037	-0.295005	-0.370088	-0.412531	-0.426939	-0.396534	-0.396322	-0.47742	-0.359877	-0.300584	-0.284023	-0.321167	-0.29609	-0.269552	-0.133629	-0.250959	-0.0791997	-0.124504	-0.0937465	-0.179413	-0.193427	-0.258713	-0.292596	-0.209937	-0.282059	-0.281531	-0.519997	-0.437181	-0.386394	-0.423275	-0.463411	-0.513153	-0.438338	-0.352526	-0.308858	-0.284163	-0.212985	-0.273005	-0.366843
495	0.233907	0.232888	0.111415	0.091967	0.175222	0.126784	0.15686	0.0600818	0.112844	0.0865858	0.130016	0.187244	0.182281	0.086895	0.0454819	0.189498	0.197524	0.110727	0.214683	0.323986	0.362543	0.315495	0.344805	0.365955	0.276925	0.274237	0.241762	0.202401	0.258335	0.237392	0.213403	0.0985009	0.240397	0.178608	0.0925751	-0.018719	0.0522339	0.0698677	0.0700625	0.105474	0.0892127	0.485146	0.756757	0.851813	0.903431	0.764433	0.727691	0.683183	0.640421
496	-0.203788	-0.040067	0.00403838	-0.101376	-0.0951965	-0.137764	-0.234663	-0.244131	-0.220438	-0.209252	-0.163359	-0.170224	-0.279129	-0.18318	-0.265997	-0.195314	-0.155729	-0.171674	-0.132006	-0.113467	-0.0250189	0.0564175	-0.0488211	-0.0444542	0.0125792	0.0624858	0.104537	0.12631	0.1155	0.248847	0.218258	0.15562	0.244312	0.407761	0.369106	0.322121	0.211232	0.0950441	0.0961034	0.0203818	-0.0322252	-0.00451619	-0.148264	-0.00329517	-0.109054	0.00572672	-0.045383	0.0568238	0.0456289
497	0.178378	0.103242	0.152058	0.111561	-0.106683	-0.0531617	-0.0542767	-0.0555953	-0.0385914	0.0167576	0.256368	0.217643	0.146411	0.219814	0.198833	0.0856692	0.261263	0.128477	0.145093	-0.0430168	0.0773399	-0.0091113	0.0691499	0.212452	0.168476	0.241153	0.0387899	0.0821914	0.10628	0.30047	0.209204	0.195088	0.0931006	0.113802	-0.0216453	-0.0802956	-0.041513	0.0444458	0.10245	0.172523	0.21501	0.381398	0.456638	0.405136	0.441853	0.302727	0.298324	0.263024	0.197253
498	-0.0649728	-0.0803954	-0.0846723	-0.13664	-0.0939126	-0.259917	-0.288142	-0.313326	-0.246936	-0.129154	-0.109205	-0.122035	0.0175862	-0.061269	-0.081049	-0.0427873	-0.00274982	0.0719144	-0.0253795	-0.0340684	-0.032951	0.138927	0.101415	0.0122576	0.0320179	0.0852505	-0.0145616	-0.138274	-0.0530451	0.00330351	-0.0297889	-0.0245747	0.0470532	-0.122004	-0.0833987	-0.106265	-0.0649141	-0.0947791	-0.0520559	0.0114049	-0.0600617	0.18974	0.04716	0.103315	0.0623988	0.0902851	-0.079243	-0.0716942	-0.0903411
499	0.180741	0.396627	0.248761	0.247931	0.214316	0.214163	0.00112022	0.114279	0.123966	0.0708994	0.012523	0.0318051	0.0572874	-0.02639	0.176415	0.204191	0.222471	0.166137	0.277048	0.372195	0.191784	0.105451	0.0388965	0.096868	0.106966	0.269096	0.202274	0.230641	0.0918058	0.30631	0.401649	0.587876	0.640765	0.795137	0.93917	1.10666	0.964868	0.889963	0.978848	1.02077	0.914053	0.770274	0.607046	0.569554	0.430215	0.413318	0.475313	0.303888	0.247518
500	-0.159069	-0.272351	-0.210426	-0.249032	-0.222501	-0.294997	-0.254615	-0.224787	-0.249453	-0.226458	-0.175304	-0.28339	-0.267814	-0.0759248	0.0446917	0.044935	-0.0223908	-0.0261232	0.0319421	0.0719564	-0.129094	-0.123205	-0.181522	-0.21983	-0.173655	-0.0745765	-0.170088	-0.262295	-0.157629	-0.134547	-0.105862	-0.185671	-0.151866	-0.176428	-0.0800199	-0.0213668	-0.0828613	-0.0595087	0.109152	-0.166479	-0.285544	-0.181999	-0.223578	-0.128208	-0.188175	-0.169899	-0.183643	-0.239003	-0.185678
501	-0.291512	-0.475352	-0.352765	-0.354776	-0.171578	-0.161965	-0.17649	-0.217541	-0.300322	-0.335863	-0.195697	-0.0918132	-0.0885408	-0.172912	-0.202511	0.00860732	-0.117661	-0.0495315	-0.032135	0.0820304	-0.00239469	0.0247829	0.0392343	-0.0443288	0.0267511	-0.0548062	-0.134783	-0.175538	-0.262005	-0.231967	-0.345623	-0.316356	-0.403783	-0.459103	-0.315311	-0.248003	-0.229952	-0.29364	-0.243122	-0.257601	-0.322979	-0.384861	-0.440214	-0.44269	-0.532198	-0.548515	-0.505217	-0.383876	-0.414727
502	0.233281	0.429359	0.35179	0.323319	0.367019	0.276067	0.247403	0.231562	0.278626	0.14665	0.178078	0.193589	0.00701663	0.0351844	0.0409343	0.0801801	-0.0048414	0.103011	0.111526	0.142142	0.278883	0.394906	0.491639	0.537744	0.565097	0.529926	0.643208	0.803155	0.981549	0.997539	1.06285	1.0347	1.05262	0.861978	0.76808	0.670615	0.622354	0.464106	0.603929	0.623226	0.544538	0.533206	0.549449	0.449978	0.42154	0.427145	0.382364	0.356052	0.488423
503	-0.0148844	0.00438091	-0.0617426	-0.114062	-0.243382	-0.245453	-0.175025	-0.122362	-0.168155	-0.223178	-0.248003	-0.189953	-0.254952	-0.266953	-0.239742	-0.292894	-0.215889	-0.2001	-0.0690037	-0.0759919	-0.180457	-0.323436	-0.359936	-0.365797	-0.346917	-0.41998	-0.360858	-0.351775	-0.380826	-0.391114	-0.376399	-0.322336	-0.469129	-0.275397	-0.336048	-0.318545	-0.177267	-0.318548	-0.304129	-0.323316	-0.355479	-0.255007	-0.22648	-0.328419	-0.438256	-0.372477	-0.505919	-0.593506	-0.437778
504	0.110383	0.036128	0.0662021	0.0814852	0.0259943	-0.030473	-0.0494176	-0.0993008	-0.0221542	-0.078633	-0.0664833	-0.143193	-0.131688	-0.0392057	0.0448854	0.20409	0.271036	0.260365	0.156326	-0.0207368	0.000569688	0.0580281	0.130611	0.149542	-0.000467147	-0.0900603	-0.0780338	-0.145274	-0.174541	-0.284959	-0.188303	-0.0431598	-0.014239	0.000940083	-0.0546921	-0.0365141	-0.0648246	-0.0660177	0.00583049	-0.0451109	-0.0886472	-0.0532405	0.0860381	0.0256547	-0.0913363	-0.0178758	0.141053	0.118846	-0.0159539
505	0.108334	-0.00397605	0.076026	0.0552616	-0.00588382	0.0355313	0.0877297	0.0801588	0.00241533	0.0166177	0.0799722	-0.0046609	0.0505276	0.1216	0.141638	0.00969777	0.11447	0.0286783	0.0608297	0.101869	0.0407985	0.0129217	0.0207028	0.0373436	0.0382173	0.0245951	0.049894	0.13058	0.035802	0.0967376	-0.021523	0.0672618	-0.0591627	-0.0668729	-0.0149351	0.124289	0.0735885	0.0543014	-0.0537302	-0.0979914	-0.0309848	0.0297957	0.178953	0.0535899	0.0341062	0.0574088	0.091982	0.135417	0.0252584
506	0.436619	0.387584	0.384325	0.4017	0.427678	0.4799	0.433394	0.417533	0.418411	0.428522	0.432866	0.418823	0.37648	0.28104	0.356752	0.441148	0.515416	0.503067	0.504162	0.465233	0.538053	0.506682	0.482547	0.364575	0.449325	0.403675	0.352765	0.197114	0.0731	-0.0519043	0.0248272	0.0411698	0.123447	0.176156	0.0979466	0.0951195	0.185628	0.214698	0.165471	0.139204	0.12062	0.0375434	0.025779	-0.00291447	0.0364305	0.0880299	0.225653	0.235167	0.197075
507	0.453548	0.409559	0.30325	0.33832	0.350303	0.248892	0.285283	0.13749	0.14476	0.179425	0.27155	0.425329	0.383618	0.31515	0.290365	0.189362	0.211781	0.303592	0.317113	0.24508	0.163113	0.215069	0.336161	0.133715	0.194115	0.089505	0.00343208	0.0172021	-0.0231218	-0.0398534	0.115933	0.149327	0.200908	-0.0617476	-0.000374297	-0.00602167	0.119571	0.34336	0.428903	0.341196	0.306648	0.259984	0.350721	0.416008	0.366774	0.261377	0.16715	0.131985	0.000151288
508	0.0690498	-0.178741	-0.10801	-0.19081	-0.0691415	-0.257083	-0.215474	-0.314985	-0.245365	-0.0651054	-0.281616	-0.160131	-0.296706	-0.10999	-0.143884	0.0711742	0.0268208	-0.0406789	-0.0724359	-0.114596	-0.193867	-0.237332	-0.141469	-0.21637	0.00290426	0.0522837	0.0233076	-0.0551208	-0.096692	0.155429	-0.0038477	0.0883045	0.0110823	0.0125309	0.119601	0.0476391	-0.0479241	-0.175761	-0.117587	0.00896958	-0.138067	-0.0684292	-0.15987	0.0185782	0.128439	0.175946	0.0834371	0.139432	0.0739698
509	0.223391	0.45231	0.22417	0.204501	0.134732	0.245669	0.129366	0.175064	0.285361	0.181719	0.199288	-0.00518252	0.14864	-0.0407469	0.0569093	0.0873751	0.141117	0.0879308	0.136463	0.079069	-0.027449	0.0403788	-0.00889082	0.0995683	0.0181122	0.0169094	0.055971	-0.0213126	-0.0611585	-0.129462	0.0365482	0.0357278	0.0179515	0.0410315	0.0489056	0.102029	0.0325815	0.138897	0.331169	0.160957	0.226673	0.137142	0.231001	0.276641	0.288143	0.237918	0.405258	0.363847	0.305874
510	-0.254602	-0.227898	-0.275444	-0.289283	-0.346702	-0.12607	-0.263849	-0.177062	-0.256195	-0.219333	-0.188725	-0.199083	-0.238768	-0.216299	-0.0828559	0.0112528	-0.109725	-0.0591244	0.0367229	0.0744348	-0.0256832	-0.0634215	-0.00435259	0.208832	0.236934	0.224034	0.159317	0.1748	0.242522	0.22183	0.12187	0.0754761	0.200699	0.0135306	-0.0156656	-0.0462778	-0.0986476	-0.0175346	-0.101662	-0.258078	-0.296877	-0.228578	-0.404757	-0.213211	-0.126543	-0.101779	-0.0854246	-0.275063	-0.131226
511	0.000809297	-0.134014	-0.307081	-0.0774695	0.152647	0.201878	0.328002	0.223958	0.336093	0.288135	0.285824	0.214663	0.331286	0.227152	0.132428	0.101471	0.166829	0.0697039	0.0346272	0.0820216	0.0366313	-0.0388128	-0.0974048	-0.143211	0.000701204	-0.0332202	0.0220288	-0.0417553	0.0992848	0.32127	0.406533	0.333007	0.374498	0.277812	0.186406	0.180373	0.20616	0.0435968	0.00867435	0.0589836	0.0461302	-0.11091	-0.128277	0.0413391	-0.108786	-0.0784276	-0.143277	0.071638	0.0031548
512	0.245157	0.237683	0.260809	0.175662	0.239164	0.178657	0.0984647	0.184247	0.0714479	0.183635	0.127224	0.262876	0.270037	0.318652	0.246571	0.175364	0.101294	0.127231	0.125303	0.108365	0.242889	0.220214	0.21631	0.224151	0.0494621	0.144727	0.185561	0.0600549	0.165757	0.16101	0.0968431	0.162693	0.311112	0.285784	0.366956	0.359329	0.261791	0.450154	0.33475	0.277295	0.276698	0.233392	0.340133	0.380146	0.454243	0.396601	0.281635	0.335179	0.171014
513	0.291165	0.147831	0.188896	0.178745	-0.006607	0.0221139	-0.0324434	-0.0744245	-0.0824413	-0.102242	-0.0971423	-0.0716788	-0.151247	0.031721	0.0311869	-0.114049	-0.163513	-0.160033	-0.0888888	-0.0527385	-0.169158	-0.0279215	0.0148411	-0.0281409	-0.174213	-0.245365	-0.101994	-0.40098	-0.458527	-0.550471	-0.531755	-0.620254	-0.491461	-0.265789	-0.249882	-0.174142	-0.100395	0.196476	0.210542	0.208906	0.158586	0.0529949	-0.0130848	0.0375002	0.137692	0.248315	0.410865	0.492753	0.529359
514	-0.137097	-0.231001	-0.410181	-0.269211	-0.300427	-0.234626	-0.156536	-0.205385	-0.32843	-0.147203	-0.13361	-0.213583	-0.208012	-0.18454	-0.229745	-0.24698	-0.304909	-0.0914443	-0.213108	-0.264119	-0.198445	-0.185212	-0.108778	-0.21286	-0.163625	-0.248785	-0.311687	-0.282218	-0.366575	-0.455134	-0.335039	-0.426467	-0.255481	-0.279404	-0.317909	-0.405491	-0.400711	-0.480552	-0.482828	-0.447546	-0.452304	-0.545172	-0.451405	-0.517902	-0.699955	-0.553097	-0.594344	-0.528583	-0.380718
515	0.000744079	0.101141	0.202799	0.173303	0.218863	0.278058	0.286818	0.205116	0.220631	0.112726	0.0817737	0.145561	0.292958	0.251032	0.266745	0.341119	0.303825	0.25989	0.270841	0.244658	0.139415	0.122007	0.0911484	0.111314	0.0922402	0.0545185	0.0325001	-0.164569	-0.120885	0.0250939	0.0169196	0.194921	0.287017	0.37616	0.410045	0.506123	0.458723	0.452351	0.507751	0.294657	0.19363	0.211861	0.208733	0.280649	0.225288	0.378184	0.368979	0.343274	0.335075
516	-0.182861	-0.142436	-0.158461	-0.250608	-0.278631	-0.198779	-0.148668	0.00305144	-0.0051593	-0.00618443	0.00570976	0.0498984	0.0765132	-0.000527218	-0.0465021	-0.0961235	-0.179575	-0.217135	-0.215682	-0.14058	-0.160155	-0.0417921	-0.157785	-0.029678	-0.130922	-0.210796	-0.15959	-0.254413	-0.224288	-0.0996752	-0.112926	-0.136701	-0.100479	-0.115285	-0.0866904	-0.0191502	-0.000746954	-0.0601325	-0.204472	-0.339946	-0.280534	-0.323684	-0.303078	-0.149307	-0.261886	-0.150132	-0.217879	0.0424183	0.209444
517	-0.217861	-0.16324	-0.156417	-0.130436	-0.0967998	-0.0521739	-0.132438	-0.227605	-0.111894	-0.155603	-0.117311	-0.0565018	-0.101037	-0.14019	0.0278058	0.0155074	0.124437	0.204694	0.110206	-0.0835329	0.00315014	0.0138047	-0.00906812	0.0350191	0.204469	0.190654	0.228688	0.283474	0.352489	0.237186	0.275793	0.267322	0.320349	0.151186	0.133764	0.29387	0.411432	0.299373	0.248065	0.236796	0.192489	0.0357996	0.0134639	0.0199318	-0.0619466	-0.070969	0.0967612	0.166463	0.104667
518	0.148765	0.0834101	0.0868687	0.0810541	0.0925674	0.10521	0.0820069	0.0590652	0.0705142	0.165275	0.0335852	0.123945	0.146178	0.102279	0.0462625	0.0442125	0.133995	0.1108	0.15078	0.0837506	0.049108	0.0492265	0.0425029	0.0932718	0.0197945	-0.0834453	-0.0969303	-0.0875211	-0.200715	-0.0958601	-0.0587211	-0.0240993	0.0356132	0.0472689	0.0219864	0.0530272	0.02371	0.118782	0.160343	0.122174	0.260522	0.0504383	0.0469662	0.113171	0.124843	0.290497	0.430516	0.353271	0.356074
519	0.225794	0.282947	0.0760431	0.186011	0.0652821	0.101369	0.150927	0.205818	0.257503	0.222181	0.390847	0.526847	0.543956	0.505403	0.580896	0.486911	0.449081	0.428846	0.519282	0.645443	0.519878	0.503484	0.488372	0.436641	0.397727	0.25451	0.246413	0.151773	0.113357	-0.0179333	0.103935	0.194269	0.0958368	0.134739	0.252938	0.415564	0.482901	0.661763	0.635486	0.557065	0.459883	0.468609	0.29104	0.267161	0.379952	0.296211	0.235563	0.321197	0.281081
520	0.020318	-0.0736614	0.0177961	0.0589375	-0.0526997	-0.0306182	0.0291218	0.173111	0.144524	0.27047	0.254217	0.202883	0.353241	0.621237	0.641873	0.490378	0.376749	0.317772	0.552203	0.471007	0.335637	0.191753	0.0624409	0.0192489	0.0757365	0.150451	0.18548	0.00108414	-0.176379	-0.208601	-0.122267	-0.24163	-0.137506	0.0304121	0.0993786	0.125008	0.260543	0.25878	0.531309	0.238695	0.104452	0.286025	0.172829	0.0935482	-0.0520798	-0.129261	-0.281984	-0.236549	-0.148043
521	0.146534	0.100381	0.0135122	0.0710411	0.119925	0.137518	0.224644	0.202676	0.165204	0.180536	0.0853103	0.069741	0.0824066	0.118383	-0.0398839	0.0427543	0.148271	0.0371014	0.125873	0.306258	0.278972	0.234069	0.20384	0.18966	0.299732	0.0844686	0.00240109	-0.0318195	-0.090216	-0.0292004	0.0200248	0.162189	0.135749	0.223276	0.0991143	0.22713	0.282922	0.262145	0.19057	0.148806	0.155599	0.114708	0.0959691	0.0716797	0.206085	0.16233	0.121388	0.129036	0.140452
522	-0.22613	-0.124407	-0.155468	-0.129625	-0.0948671	-0.0971711	-0.201511	-0.0521884	-0.115903	-0.315804	-0.201624	-0.370094	-0.197831	-0.335714	-0.0343052	-0.0281539	-0.131748	-0.127497	-0.155974	-0.14109	-0.227884	-0.231494	-0.0419638	-0.261179	-0.117588	-0.109202	-0.148656	0.235011	0.311879	0.297542	0.329511	0.087704	0.137301	0.0127944	-0.215612	-0.114685	-0.161776	-0.234809	-0.16059	-0.271707	-0.142813	-0.296426	-0.225636	-0.197843	-0.21737	-0.0406207	-0.0997905	-0.137738	-0.0674288
523	0.00303971	0.0241842	0.0973502	0.042628	-0.0557824	-0.112514	-0.0475329	0.0112484	-0.0788076	0.0476142	-0.0345353	0.107688	-0.0853353	-0.0496656	-0.11214	0.00961744	-0.0209018	-0.0816307	-0.145276	0.0456843	0.0895162	0.104868	0.0922021	-0.0333857	0.213015	0.0864796	0.225792	0.163937	0.202666	0.351748	0.583604	0.575086	0.45341	0.311996	0.286658	0.153447	0.264335	0.148378	-0.0565587	0.0963359	-0.0628503	-0.0889544	-0.22086	-0.225296	-0.179256	-0.299644	-0.186013	-0.0990823	-0.143277
524	0.0492772	-0.0562614	-0.0480729	-0.0733763	-0.118586	0.0115985	0.0163507	0.0892542	0.13636	0.143652	0.26855	0.181092	0.318792	0.421892	0.426382	0.33144	0.305346	0.247265	0.188333	0.304101	0.332764	0.257822	0.242322	0.268013	0.328512	0.230203	0.22852	-0.00522137	-0.152176	-0.172075	-0.116015	-0.17203	-0.161038	-0.0800499	-0.0753718	-0.156029	-0.121296	-0.05514	-0.0516232	0.0837143	0.402831	0.286897	0.186786	0.252214	0.244373	0.187856	0.186841	0.118259	0.187973
525	-0.143401	-0.0236427	0.0641442	0.0482578	-0.109408	-0.123381	0.0497661	-0.0782796	-0.264179	-0.149247	-0.204319	0.0840644	0.0653045	-0.147445	-0.0849529	0.0718517	-0.024448	-0.245162	-0.143784	-0.200903	-0.0628544	-0.15793	-0.252668	-0.0720216	0.0695616	0.144084	0.259916	0.272237	0.58224	0.48308	0.591947	0.381692	0.486634	0.152942	0.0380839	0.216304	0.362826	0.320587	0.203208	0.362584	0.189902	0.300511	0.323115	0.284644	0.195466	0.183709	0.0837611	-0.17183	0.0880325
526	-0.0811062	0.0427865	0.107421	0.113363	0.145911	0.0993155	-0.00931727	0.0576183	-0.0425325	0.0499833	0.031919	-0.225449	-0.101304	-0.0787638	-0.0640205	0.157291	0.0253263	0.0787707	0.142626	0.159924	0.0332154	0.0792712	0.0333153	-0.0165695	0.0222875	-0.0234606	-0.204908	-0.418344	-0.598095	-0.647686	-0.574688	-0.662526	-0.706511	-0.511666	-0.390978	-0.252311	-0.205079	-0.191197	-0.368986	-0.393911	-0.476225	-0.418412	-0.348155	-0.361112	-0.400961	-0.299465	-0.269626	-0.308198	-0.188117
527	0.0983759	0.0377933	-0.110297	-0.137943	-0.157404	-0.0836958	-0.0920864	-0.0531299	0.0397025	0.00112784	0.134496	0.0345867	0.0902516	0.0349025	0.126976	0.104406	0.143444	-0.0515036	-0.1334	-0.0448008	-0.0634074	-0.0256812	-0.0557492	-0.0716729	0.131791	0.141664	0.206044	0.140823	0.241843	0.146067	0.495526	0.175737	0.361883	0.31242	0.118495	0.252255	0.283273	0.109734	-0.00233948	-0.0432466	-0.0883837	-0.130992	-0.138251	-0.146656	-0.106917	0.0533911	0.109367	0.39791	0.449372
528	-0.0423851	-0.0195418	0.0331897	-0.0511812	0.0260156	0.068343	0.0814561	0.160014	0.105417	0.0792921	0.189982	0.145656	0.149991	0.197322	0.196765	0.175374	0.0987172	0.154095	0.0578192	-0.00388746	0.0765016	0.15132	-0.0989543	-0.0294403	0.094708	-0.0181696	-0.0419625	-0.0183566	-0.0178955	0.150785	0.233161	0.257626	0.275129	0.31492	0.126174	0.11464	0.209464	0.278205	0.202442	0.161743	0.0643269	0.183748	0.155312	0.214985	0.329322	0.504141	0.336867	0.379604	0.691865
529	-0.19005	-0.240214	-0.143911	-0.18212	-0.245496	-0.308506	-0.268642	-0.366868	-0.39337	-0.559253	-0.406504	-0.39164	-0.329786	-0.485579	-0.498674	-0.398563	-0.415759	-0.318529	-0.163502	-0.410505	-0.162995	-0.159619	-0.150973	-0.179435	-0.249349	-0.188156	-0.236636	-0.418429	-0.511619	-0.676987	-0.939439	-0.862574	-0.907682	-0.749124	-0.644713	-0.673507	-0.611413	-0.621216	-0.570127	-0.461762	-0.422631	-0.23833	-0.302573	-0.0886999	-0.206819	-0.0297491	-0.114585	-0.239616	-0.257595
530	0.218646	0.236349	0.199614	0.172801	0.164705	0.139086	0.13019	0.124099	0.116725	0.0917623	0.0842996	0.137226	0.271141	0.37917	0.442771	0.510946	0.600707	0.620915	0.616689	0.619596	0.576201	0.53618	0.507874	0.485282	0.447127	0.415294	0.390408	0.373014	0.358933	0.361469	0.340864	0.331777	0.303031	0.287333	0.253719	0.233513	0.230713	0.27255	0.301093	0.348695	0.386819	0.432244	0.499758	0.575464	0.632582	0.675229	0.69011	0.703052	0.653196
531	-0.0125249	-0.0345721	-0.0354217	-0.0313768	-0.0610726	-0.0475543	-0.073645	-0.0493065	-0.074177	-0.0653717	-0.0543246	-0.0759892	-0.0760518	-0.0772991	-0.0958959	-0.0877303	-0.0915327	-0.0914616	-0.0874702	-0.0874796	-0.111128	-0.0718751	-0.0955237	-0.0970609	-0.0866403	-0.107524	-0.126809	-0.169763	-0.155657	-0.148647	-0.152068	-0.133652	-0.147441	-0.140599	-0.168051	-0.164606	-0.183051	-0.16345	-0.153126	-0.160528	-0.172253	-0.187562	-0.213793	-0.198568	-0.203482	-0.193726	-0.175281	-0.187294	-0.215326
532	-0.176946	-0.179882	-0.188841	-0.189159	-0.191378	-0.186075	-0.161638	-0.123085	-0.107624	-0.116487	-0.0981072	-0.091886	-0.0916561	-0.097247	-0.113535	-0.121402	-0.118538	-0.116525	-0.123913	-0.136411	-0.13859	-0.144064	-0.164684	-0.160181	-0.155449	-0.16215	-0.178401	-0.172983	-0.171476	-0.139417	-0.143527	-0.144885	-0.161199	-0.167637	-0.170742	-0.178068	-0.184848	-0.183726	-0.183772	-0.185543	-0.176225	-0.173065	-0.160609	-0.172952	-0.162412	-0.158292	-0.147075	-0.141977	-0.152734
533	-0.0230412	-0.0421808	-0.0154326	-0.0515267	-0.0568212	-0.0567692	-0.0682788	-0.0740189	-0.0940577	-0.0813306	-0.0987495	-0.085605	-0.0840669	-0.0943319	-0.0759144	-0.0811493	-0.0949173	-0.116497	-0.115704	-0.127636	-0.11093	-0.0947178	-0.0956946	-0.0913866	-0.0731055	-0.119418	-0.117811	-0.119067	-0.0924532	-0.0944081	-0.105511	-0.113978	-0.129902	-0.136798	-0.127238	-0.13534	-0.135559	-0.120117	-0.115973	-0.13613	-0.115959	-0.131624	-0.132827	-0.134849	-0.136877	-0.14136	-0.14366	-0.158387	-0.126505
534	0.170072	0.290707	0.396337	0.403262	0.387983	0.348477	0.275932	0.224998	0.195539	0.177751	0.124467	0.10877	0.0586444	0.0695591	0.0409478	0.00773072	0.0640978	0.109552	0.103162	0.0900047	0.0243355	0.00871679	0.012969	-0.0140998	-0.0245563	-0.0265772	0.0154986	0.0577797	0.0324283	0.0339442	0.0220318	0.0492627	0.10111	0.115839	0.134184	0.130491	0.0827505	0.0979661	0.165406	0.235206	0.239257	0.193327	0.174341	0.116804	0.0981079	0.0605113	0.0403118	0.0109559	0.0179973
535	-0.213832	-0.22683	-0.244159	-0.244597	-0.297982	-0.253758	-0.293294	-0.289819	-0.245263	-0.2075	-0.175437	-0.169161	-0.197406	-0.194261	-0.192253	-0.209591	-0.239146	-0.224617	-0.24622	-0.244525	-0.231356	-0.243165	-0.200258	-0.186669	-0.194818	-0.199477	-0.189245	-0.201069	-0.203065	-0.220141	-0.223983	-0.273365	-0.278778	-0.273929	-0.248594	-0.262376	-0.285954	-0.28356	-0.263119	-0.279516	-0.277621	-0.264762	-0.28279	-0.290827	-0.316888	-0.28865	-0.300604	-0.312261	-0.280731
536	0.126109	0.0902494	0.0951492	0.0901135	0.10139	0.0941052	0.0660144	0.0483949	0.0571575	0.0685637	0.0404637	0.0315978	-0.0236879	0.0237486	-0.0175088	-0.0310665	-0.0388939	-0.0433304	-0.0445465	-0.0663602	-0.10017	-0.0949028	-0.0842882	-0.127131	-0.132076	-0.110977	-0.085452	0.022821	0.064139	0.16583	0.168783	0.163199	0.136776	0.111871	0.139602	0.162371	0.27142	0.348866	0.444048	0.505222	0.510314	0.461649	0.443223	0.41326	0.398036	0.337555	0.332306	0.2658	0.281998
537	-0.0170351	-0.00596315	0.0130277	-0.00467108	0.021403	0.0261026	0.0124528	0.0046729	0.0106005	-0.0268144	-0.0475252	-0.0404174	-0.0306416	-0.0519342	-0.0504129	-0.0552733	-0.0570011	-0.0498082	-0.0364072	-0.0423756	-0.038962	-0.0334319	-0.0415535	-0.0547972	-0.0499317	-0.0468607	-0.060324	-0.041443	-0.0540761	-0.0671993	-0.0419615	-0.0493841	-0.0547383	-0.00256293	0.0369532	0.108044	0.14529	0.146395	0.130322	0.160849	0.145862	0.139979	0.15678	0.125943	0.0834984	0.0900275	0.0879964	0.0964394	0.0805968
538	-0.224697	-0.183553	-0.0952201	-0.137669	-0.131949	-0.148028	-0.157572	-0.11246	-0.111286	-0.100484	-0.0848213	-0.108923	-0.122285	-0.155323	-0.181084	-0.226507	-0.255978	-0.260218	-0.185906	-0.0364449	0.00354161	-0.0271992	0.00949957	-0.0161981	-0.0440517	0.051693	0.0977091	0.0940013	0.208067	0.242804	0.285162	0.195678	0.0846303	0.0357578	-0.0563652	-0.0944228	-0.116328	-0.143828	-0.178059	-0.191972	-0.198017	-0.210199	-0.172516	-0.170886	-0.0987097	-0.0286076	-0.0102938	-0.0541178	-0.119495
539	0.174223	0.147904	0.109866	0.110374	0.157084	0.107675	0.0841128	0.0480431	0.0694316	0.0533636	0.0964463	0.0415744	0.0165816	0.0173301	0.00353794	-0.00678611	-0.0226045	-0.0287074	0.000406672	-0.00859714	-0.0189022	-0.0513037	-0.0249271	-0.0419973	-0.0382306	-0.045848	-0.0518406	-0.0669935	-0.0769669	-0.0632671	-0.0662855	-0.100198	0.0429458	0.167348	0.278248	0.273666	0.242371	0.260538	0.223017	0.18698	0.159688	0.186918	0.15651	0.160739	0.138424	0.0917358	0.109491	0.0842398	0.12802
540	-0.112255	-0.0741921	0.0273384	0.0106771	-0.0105786	0.00960472	-0.0139163	-0.0667242	-0.0644421	-0.102725	-0.107251	-0.107469	-0.0576333	-0.0778876	-0.0960661	-0.0966588	-0.0942679	-0.109623	-0.110802	-0.105976	-0.097105	-0.0265829	0.155049	0.268395	0.278995	0.266379	0.223077	0.20808	0.19166	0.168481	0.199288	0.25652	0.225491	0.141859	0.0640607	0.0548902	0.0698605	0.139915	0.130531	0.0782317	0.0883037	0.0255246	0.0111646	-0.0457541	-0.099532	-0.0815803	-0.016541	-0.00422863	-0.0813851
541	-0.177476	-0.193683	-0.208457	-0.230402	-0.195697	-0.158279	-0.162801	-0.18232	-0.194199	-0.201089	-0.195785	-0.218503	-0.258133	-0.209396	-0.169136	-0.213064	-0.186211	-0.211006	-0.203631	-0.228629	-0.182657	-0.0800253	0.0469131	0.050926	0.074651	0.151288	0.176268	0.208679	0.402053	0.564509	0.688002	0.627276	0.498882	0.445419	0.386163	0.358524	0.292386	0.245744	0.298216	0.282358	0.251666	0.191724	0.150867	0.0854761	0.0501692	0.00853964	-0.00661089	-0.0277623	-0.0472286
542	0.151007	0.0853929	0.109367	0.0634379	0.0930779	0.0711507	0.100008	0.0498607	0.0452371	0.022109	0.0192323	0.0163965	-0.0309286	-0.0476333	-0.072782	-0.0663725	-0.105291	-0.0725691	-0.118464	-0.11718	-0.117545	-0.0983074	-0.120486	-0.107823	-0.128568	-0.180526	-0.170862	-0.16333	-0.200822	-0.187823	-0.193839	-0.169094	0.00963424	0.182192	0.252821	0.360858	0.401043	0.377754	0.407235	0.408678	0.402774	0.402375	0.341253	0.334722	0.386019	0.469539	0.497274	0.463223	0.425951
543	0.00175919	0.0336331	0.0585504	0.0565039	-0.00439958	-0.069713	-0.0724771	-0.0330955	0.0339134	0.0790853	0.108625	0.0285059	0.0808633	0.0306158	0.0565421	0.0463776	0.0693391	0.115505	0.133824	0.119903	0.106446	0.0992781	0.0964476	0.0727661	0.126542	0.136634	0.176404	0.203103	0.186806	0.129842	0.173187	0.203159	0.245444	0.323596	0.474173	0.498381	0.444809	0.33005	0.281017	0.262115	0.273101	0.222819	0.180376	0.185611	0.183923	0.0905858	0.066277	-0.00130241	0.0179965
544	-0.404872	-0.405535	-0.376341	-0.400925	-0.373747	-0.347027	-0.332287	-0.343893	-0.335133	-0.318537	-0.296446	-0.309758	-0.249868	-0.168194	-0.167576	-0.188522	-0.184386	-0.219913	-0.216158	-0.235005	-0.259561	-0.243024	-0.141413	-0.0782107	-0.0676402	-0.103675	-0.152305	-0.129406	-0.146389	-0.108143	-0.0593797	-0.0789434	-0.0920769	-0.13322	-0.168214	-0.208433	-0.207221	-0.226204	-0.280132	-0.312514	-0.328486	-0.338357	-0.31592	-0.313142	-0.303042	-0.313976	-0.280707	-0.325136	-0.348071
545	-0.0863608	-0.102616	-0.0954743	-0.115801	-0.108804	-0.110883	-0.131009	-0.10713	-0.0895968	-0.0987455	-0.0994348	-0.0828878	-0.0990778	-0.100591	-0.0955465	-0.0830937	-0.0960203	-0.0860446	-0.0858636	-0.0863019	-0.083442	-0.0975571	-0.108875	-0.118803	-0.107554	-0.123139	-0.125615	-0.127473	-0.122987	-0.149426	-0.130761	-0.16363	-0.175007	-0.169769	-0.140199	-0.144124	-0.107085	-0.109857	-0.104553	-0.133289	-0.123195	-0.103357	-0.0683475	-0.0301025	0.00979431	0.0351218	0.0246119	-0.00242639	-0.00106376
546	0.12103	0.103589	0.111286	0.0891227	0.0742192	0.0420387	0.0636023	0.0620786	0.0917118	0.076248	0.141979	0.309059	0.415206	0.492624	0.540849	0.507952	0.495838	0.46976	0.392014	0.342529	0.340787	0.28642	0.249564	0.214995	0.188129	0.1682	0.144314	0.171174	0.210913	0.28602	0.3019	0.33747	0.352673	0.378808	0.362729	0.330771	0.307918	0.236551	0.307258	0.410402	0.455007	0.401682	0.379062	0.334861	0.342329	0.30531	0.298659	0.339341	0.368343
547	0.161467	0.22391	0.327576	0.324141	0.319509	0.151938	0.16454	0.204911	0.222222	0.216017	0.153412	0.107579	0.168686	0.197349	0.25257	0.292755	0.466629	0.51158	0.533418	0.42351	0.318697	0.266659	0.30219	0.267457	0.175769	0.208194	0.228836	0.217762	0.2407	0.330825	0.389215	0.471189	0.59097	0.694159	0.640007	0.719734	0.737823	0.681326	0.557115	0.471615	0.35023	0.274795	0.503022	0.637005	0.64644	0.565558	0.440965	0.320158	0.21503
548	-0.128653	-0.130264	-0.130613	-0.120833	-0.105694	0.0398841	0.13469	0.146909	0.129035	0.0826376	0.0589864	0.0650378	0.074488	0.00163365	-0.00687775	-0.00832782	-0.0174974	0.00440455	-0.000345465	0.000633462	-0.0032368	-0.0543673	-0.0862422	-0.0969705	-0.061441	-0.103184	-0.0712044	-0.0678791	-0.1576	-0.199639	-0.229478	-0.232796	-0.156101	-0.183532	-0.138209	-0.171758	-0.178512	-0.162582	-0.229975	-0.193848	-0.168807	-0.192678	-0.185391	-0.154617	-0.150735	-0.101587	-0.11395	-0.115247	-0.0973254
549	-0.0234285	-0.0141197	0.0105579	0.0149776	0.0214752	0.0183162	-0.00132984	0.016913	0.00985908	0.11664	0.116477	0.0957876	0.120742	0.0372522	0.0335446	-0.00923147	0.000404943	0.0260553	-0.00297491	-0.0636064	-0.0420492	-0.0295547	-0.0316764	-0.0450378	-0.0812846	-0.100338	-0.124325	-0.178795	-0.194248	-0.16594	-0.120911	-0.0639344	-0.0793921	-0.107518	-0.110124	-0.132158	-0.0385791	0.0102059	0.0645357	0.0395892	0.00743097	0.00475037	0.0433761	0.0449716	0.0518184	0.0680942	0.0657364	0.0171912	0.0294865
550	-0.158339	-0.152793	-0.0910823	-0.0965483	-0.0807161	-0.0241345	-0.0299381	-0.0627735	-0.0691739	-0.0501521	-0.0694862	-0.0734468	-0.0845369	-0.0918129	-0.0984931	-0.0821923	-0.109034	-0.120488	-0.117159	-0.112516	-0.0958424	-0.0890316	7.78874e-05	0.0427292	0.146459	0.142644	0.173081	0.151471	0.112507	0.0420609	0.0766666	0.0570451	0.0429744	0.0399622	0.00993003	-0.0326155	-0.0956013	-0.142431	-0.175689	-0.193864	-0.199393	-0.155143	-0.20255	-0.186583	-0.220151	-0.22583	-0.23879	-0.252463	-0.164734
551	-0.178961	-0.0971554	0.0614888	0.174056	0.270055	0.230462	0.20721	0.147491	0.191595	0.284321	0.233465	0.218775	0.148472	0.166639	0.107262	0.0305128	0.0516887	0.0378042	0.142674	0.172886	0.160189	0.0721578	0.0393555	0.0459679	0.0598577	0.0468273	0.0392303	0.0208407	0.0103312	0.0281739	0.0119719	0.0151803	-0.0720982	-0.0746422	-0.127094	-0.105999	-0.045741	-0.0307178	0.0225458	0.0752697	0.0247556	-0.00290829	0.0107351	0.0336987	0.213399	0.468528	0.60345	0.536157	0.416881
552	-0.173754	-0.19885	-0.15623	-0.145861	-0.0675892	-0.0404257	-0.0554399	-0.0708472	-0.066268	-0.101578	-0.0692812	-0.0390184	0.0294794	0.0459377	0.0521549	0.0260244	-0.0258211	-0.032803	0.0382889	0.0720893	0.0343843	-0.0211881	-0.0383852	-0.0511162	-0.0980125	-0.100346	-0.0552899	-0.0513003	-0.099351	-0.17054	-0.173146	-0.0359332	0.0769739	0.135007	0.156292	0.269813	0.39614	0.405702	0.40276	0.386791	0.331213	0.329451	0.289257	0.41874	0.441254	0.361644	0.290116	0.187761	0.137922
553	-0.0469525	-0.074457	-0.143393	-0.124096	-0.173	-0.154779	-0.186374	-0.135584	-0.13803	-0.116188	-0.151214	-0.143245	-0.145148	-0.157926	-0.150678	-0.121729	-0.071765	-0.120571	-0.110992	-0.121005	-0.0767839	-0.128757	-0.00548176	0.00385336	0.00462318	-0.0441058	-0.0674424	-0.0987897	-0.109881	0.0509418	0.167234	0.154825	0.126323	0.0595141	0.0696772	0.0876553	0.0258446	-0.0270939	0.171627	0.311489	0.408285	0.450858	0.447338	0.424993	0.415596	0.504889	0.527586	0.606627	0.693365
554	0.105213	0.165883	0.259998	0.342694	0.405739	0.413496	0.408555	0.343378	0.282307	0.260506	0.235973	0.218243	0.160438	0.209014	0.174322	0.165512	0.173027	0.121965	0.189202	0.205995	0.271371	0.259639	0.157105	0.142309	0.11229	0.072489	0.0985816	0.141771	0.149919	0.190341	0.273925	0.361258	0.424722	0.461433	0.460518	0.436404	0.389497	0.361876	0.32208	0.243077	0.230403	0.191755	0.14862	0.198907	0.203672	0.179549	0.179953	0.198782	0.176341
555	0.0296526	0.0315464	-0.0224688	-0.0874873	-0.140439	-0.142723	-0.161427	-0.171611	-0.190525	-0.249595	-0.272877	-0.282125	-0.26003	-0.213981	-0.154049	-0.170549	-0.189362	-0.210883	-0.206001	-0.204204	-0.179634	-0.154081	-0.0817773	-0.0499844	-0.056627	-0.0561551	0.000920749	0.0934481	0.134933	0.122371	0.0780396	0.133247	0.105096	0.0494097	0.0023659	0.0108665	0.033868	-0.0163868	0.00305709	0.0084272	-0.043703	-0.0759409	-0.081647	-0.0119888	-0.00226709	-0.0186103	-0.0652076	-0.12243	-0.168443
556	-0.186387	-0.175974	-0.128535	-0.0987547	-0.134106	-0.0903677	-0.0811438	-0.0918083	-0.0644164	-0.064143	-0.0765163	-0.0917184	-0.110577	-0.134145	-0.136859	-0.104652	-0.15449	-0.147349	-0.137866	-0.107934	-0.117002	-0.132149	-0.149141	-0.137712	-0.096768	-0.126418	-0.107091	-0.152939	-0.184053	-0.217719	-0.203936	-0.226562	-0.210331	-0.199221	-0.151146	-0.144425	-0.123425	-0.116108	-0.14088	-0.189952	-0.218251	-0.180031	-0.220033	-0.19308	-0.188793	-0.202628	-0.2259	-0.207557	-0.196983
557	-0.136778	-0.156824	-0.105775	-0.153159	-0.133132	-0.104654	-0.15359	-0.0661369	-0.148667	-0.151548	-0.171757	-0.172828	-0.135357	-0.129733	-0.0713911	-0.0995066	-0.161592	-0.0578639	0.0607886	0.0573004	0.0828724	0.0483677	0.0402112	-0.0239186	0.0303623	-0.00775681	-0.0368279	-0.0918364	-0.0380317	0.137577	0.214162	0.308298	0.24034	0.378992	0.42162	0.388702	0.326931	0.261616	0.235568	0.208225	0.187715	0.0934438	0.12868	0.00250018	0.0350184	0.0601676	0.0334975	-0.0144093	-0.0479093
558	0.0541372	0.0917526	0.0598801	0.0384293	0.0670398	0.0382705	0.0282202	0.0657484	0.106596	0.109636	0.0923731	0.0873134	0.0200658	0.0109073	0.0168461	-0.0124118	-0.00725859	0.0327847	0.0206443	0.0594424	0.0817855	0.0595938	0.0783114	0.138308	0.107699	0.107411	0.11805	0.0963061	0.0765968	0.0328063	-0.0304316	-0.0431988	-0.0548242	-0.0442053	-0.0010597	-0.0370042	-0.0152488	-0.026858	-0.0217503	-0.0840101	-0.0610316	-0.0927423	-0.0800404	-0.0578388	-0.0243184	-0.0375042	-0.0697605	-0.0749496	-0.0779232
559	-0.297713	-0.315654	-0.318184	-0.270302	-0.260359	-0.298071	-0.26742	-0.286432	-0.255386	-0.290816	-0.236386	-0.273865	-0.251626	-0.198397	-0.198122	-0.276009	-0.283237	-0.302237	-0.293485	-0.258949	-0.248916	-0.152043	-0.0248466	0.0400648	0.00981442	-0.0334537	-0.0328565	-0.0336294	0.0113909	0.0703712	0.0831331	0.0125648	0.154539	0.274681	0.273399	0.274748	0.258414	0.24719	0.223836	0.250712	0.245973	0.409636	0.502829	0.48745	0.361695	0.321021	0.324775	0.244653	0.192734
560	0.106155	0.0822652	0.0436841	0.0506322	0.0533796	-0.0163986	-0.0203183	-0.0211265	0.0130753	0.0649856	0.0236267	-0.0417484	-0.0119926	-0.0686626	-0.0428243	-0.109001	-0.0790216	-0.0603507	-0.0472764	-0.00648152	0.00180542	-0.0813738	-0.102159	-0.146536	-0.104089	-0.102258	-0.112229	-0.0752664	-0.0822071	-0.00224713	-0.00513494	0.0248125	0.0722617	-0.0213902	-0.0448654	-0.115886	-0.197261	-0.173311	-0.231738	-0.181163	-0.176586	-0.208178	-0.23259	-0.165859	-0.0226678	0.0877998	0.261677	0.506949	0.528757
561	0.606999	0.632473	0.616098	0.507423	0.459122	0.420918	0.409789	0.425457	0.50019	0.549691	0.499834	0.505329	0.579543	0.497525	0.455117	0.361405	0.315344	0.308716	0.323182	0.369351	0.37793	0.390062	0.366375	0.306817	0.198515	0.240764	0.204397	0.100919	0.1001	0.105221	0.146679	0.251116	0.393855	0.528886	0.68666	0.697797	0.697414	0.848189	0.982842	1.05042	1.01149	1.02781	0.929745	0.823944	0.733512	0.835982	0.942486	1.08564	1.22926
562	-0.135211	-0.116814	0.0331818	0.0870723	0.0846074	0.164776	0.103859	0.0737404	0.0426312	0.0258059	-0.0051043	-0.0646308	-0.0430522	-0.117119	-0.0730796	-0.122496	-0.0626133	-0.0874656	-0.123759	-0.134886	-0.194875	-0.122037	-0.0368934	-0.145764	-0.0984576	-0.0663162	-0.0645173	-0.0758977	-0.0630743	-0.0962658	0.0324493	0.206158	0.342389	0.267406	0.277812	0.314075	0.263383	0.234186	0.158081	0.208219	0.153181	0.112751	0.10313	0.0696083	0.0326604	-0.0202555	-0.0326458	-0.0562771	-0.031872
563	0.271886	0.258276	0.240221	0.256471	0.257502	0.322099	0.270955	0.248032	0.235706	0.207139	0.175656	0.174118	0.120266	0.07409	0.0489616	0.0745917	0.0620712	0.0177546	0.039226	0.0219129	0.0653083	0.0270908	0.0352215	0.0189935	-0.000243526	-0.0174407	-0.0930536	-0.118577	-0.188285	-0.237575	-0.245241	-0.191757	-0.209724	-0.206826	-0.196279	-0.143541	-0.165159	-0.132315	-0.0102584	0.0803278	0.132708	0.144862	0.11889	0.117884	0.150769	0.169698	0.169522	0.179475	0.164489
564	-0.0133627	0.00544625	0.0472899	0.106058	0.0599941	0.0890732	0.094783	0.095199	0.0428114	0.0191706	0.0410645	0.01947	0.010326	-0.0533734	-0.0891477	-0.0586831	-0.0739013	-0.0119967	-0.000456465	0.00717869	0.0236891	-0.0053933	0.022434	-0.00160993	0.0195173	0.0133446	0.0830821	0.174389	0.228674	0.275709	0.293738	0.295653	0.353422	0.289155	0.274434	0.234106	0.231985	0.178153	0.135139	0.160711	0.158897	0.188232	0.133633	0.16148	0.125675	0.15467	0.168218	0.112707	0.135274
565	-0.0744641	-0.0551277	-0.0838359	-0.115809	-0.0914607	-0.111577	-0.127405	-0.148173	-0.151856	-0.191741	-0.243511	-0.287458	-0.299243	-0.23207	-0.196418	-0.172408	-0.189239	-0.209691	-0.217329	-0.17688	-0.194974	-0.162494	-0.126822	-0.0977423	-0.0636418	-0.0785245	-0.0921795	-0.0788113	-0.117068	-0.0915346	-0.0897998	-0.107191	-0.0635353	-0.0836255	-0.0493638	0.0236206	0.0245062	0.038698	-0.00338622	0.00802875	-0.0533504	-0.0739416	-0.0871705	-0.0864339	-0.0982419	-0.114599	-0.130457	-0.187931	-0.179502
566	0.359275	0.279402	0.244706	0.215494	0.153829	0.147309	0.144311	0.113354	0.160864	0.172298	0.231173	0.194288	0.159346	0.174694	0.14872	0.140865	0.0927851	0.173352	0.128682	0.109626	0.112188	0.0819299	0.0882397	0.094478	0.0479733	0.0698935	0.0941821	0.123978	0.139453	0.138915	0.10379	0.054809	0.235275	0.389179	0.420555	0.370408	0.323766	0.308495	0.280479	0.197767	0.179643	0.102624	0.155786	0.108059	0.0410214	0.0265051	0.0628315	0.0426557	-0.00662617
567	-0.0421519	-0.106236	-0.0906377	-0.0694187	-0.0906074	-0.0495564	-0.0420888	0.0161951	-0.0214722	-0.0571106	-0.0887836	-0.0684657	-0.0276197	-0.00266071	-0.0128766	-0.00566268	0.0414799	0.0388493	0.0309365	0.0117003	0.0627737	0.0492889	0.0496415	0.0627844	0.0123143	0.0361691	0.075523	0.174165	0.256883	0.376424	0.345507	0.247935	0.202637	0.243926	0.208589	0.142263	0.0845092	0.0562676	0.0886432	0.0817005	0.0681182	0.05682	0.0982321	0.00248346	0.0360333	0.0360315	0.133964	0.136673	0.0603538
568	-0.195104	-0.144306	-0.140182	-0.145134	-0.117459	-0.0998147	-0.101874	-0.119243	-0.15812	-0.11099	-0.118465	-0.135258	-0.148761	-0.170269	-0.170377	-0.174257	-0.115596	-0.131297	-0.108688	-0.0884524	-0.133183	-0.0713034	0.0478674	0.0846055	0.0970553	0.142711	0.107803	0.126633	0.0773408	-0.0127074	-0.0191929	-0.0534661	-0.011746	0.00187269	0.0453374	0.0636707	0.116982	0.0719563	0.0564329	0.0497174	0.0628144	0.0348497	-0.0243773	-0.0259097	-0.0377316	-0.0113238	-0.0175225	-0.053841	-0.0496857
569	0.0489926	0.0558029	0.0485893	0.0179573	-0.0432172	-0.0142547	-0.0668311	-0.00800316	-0.0262972	0.0137219	0.0447736	0.0471361	0.0081431	0.100387	0.101892	0.100377	0.166728	0.180489	0.117206	0.0540532	0.0560393	0.110067	0.124239	0.0524034	0.0817853	0.067623	-0.00100592	-0.00696119	0.0263186	0.00130389	0.0159474	-0.00803604	-0.0898662	-0.0355302	-0.0371762	-0.0913661	0.0400148	0.217718	0.174004	0.136969	0.146927	0.127857	0.176913	0.192355	0.163091	0.156831	0.0715384	0.101959	0.0905244
570	-0.154192	-0.127453	-0.147568	-0.186432	-0.152492	-0.162829	-0.0980779	0.0405143	-0.0121864	-0.0858415	-0.0298354	-0.116017	-0.106217	-0.037853	-0.0199	-0.0358132	-0.0599461	-0.0764133	-0.0759311	-0.0992065	-0.0700997	0.0949889	0.145199	0.149738	0.193081	0.12594	0.164067	0.169071	0.212868	0.211814	0.196163	0.146495	0.131809	0.0834978	0.0943842	0.0246526	0.0109639	-0.0506937	-0.0500478	-0.122197	-0.113572	-0.174121	-0.145849	-0.187478	-0.207854	-0.194953	-0.252532	-0.2431	-0.282273
571	0.0275963	0.0388157	0.0410612	0.0161416	-0.00320569	0.0206495	0.00583392	0.00887202	0.102384	0.263218	0.220241	0.192117	0.127576	0.0744793	0.058645	0.0511065	0.0142491	-0.002227	-0.0529441	-0.0830726	-0.079948	-0.0786447	-0.0365668	0.0104416	-0.00836496	0.0082647	-0.0257347	-0.0408864	-0.105028	-0.139881	-0.126641	-0.157032	-0.163557	-0.194832	-0.17887	-0.218908	-0.314242	-0.365715	-0.346935	-0.360218	-0.372095	-0.362266	-0.296019	-0.385025	-0.254442	-0.254371	-0.228402	-0.206498	-0.227131
572	-0.0553457	-0.053677	-0.0179246	-0.0764569	-0.103544	-0.0591807	-0.0843279	-0.140929	-0.145827	-0.157558	-0.077773	-0.0320586	-0.0325735	-0.104245	-0.103336	-0.166237	-0.170815	-0.157365	-0.137884	-0.11912	-0.0927482	0.0201653	0.0262351	-0.00740591	-0.00716304	-0.0733699	-0.0812191	-0.13022	-0.137454	-0.149917	-0.0718875	-0.0538477	-0.0998148	-0.0831232	-0.10432	-0.0287096	0.116643	0.252675	0.357055	0.474924	0.477332	0.494736	0.462605	0.42219	0.429991	0.49973	0.553281	0.517204	0.531672
573	0.218737	0.209709	0.125735	0.0307089	0.00035342	-0.0429782	-0.0192462	-0.0599667	-0.100363	-0.0693681	-0.0512521	-0.066516	-0.147988	-0.130337	-0.163844	-0.147109	-0.197469	-0.216244	-0.237069	-0.212859	-0.267993	-0.319092	-0.286102	-0.328654	-0.388666	-0.434703	-0.461586	-0.300908	-0.188761	-0.216582	-0.204429	-0.0457188	-0.0581318	-0.0759158	0.0244637	-0.0348102	0.143837	0.42177	0.503924	0.573002	0.681137	0.633138	0.654258	0.634682	0.688376	0.50038	0.385813	0.612338	0.838238
574	-0.350764	-0.340361	-0.315743	-0.325652	-0.228511	-0.22286	-0.283923	-0.26805	-0.218014	-0.250566	-0.30146	-0.223422	-0.19174	-0.240599	-0.190684	-0.226441	-0.270014	-0.255658	-0.315839	-0.266311	-0.28223	-0.250177	-0.223771	-0.282288	-0.322521	-0.296465	-0.246928	-0.226274	-0.248711	-0.211698	-0.223588	-0.211771	-0.187376	-0.212425	-0.312616	-0.376822	-0.400319	-0.398278	-0.365713	-0.389496	-0.444651	-0.422943	-0.454046	-0.443901	-0.374166	-0.350385	-0.355261	-0.403109	-0.43753
575	-0.174321	-0.188415	-0.145767	-0.204009	-0.167767	-0.141395	-0.0410928	-0.0160053	0.104859	0.128849	0.129538	0.122789	0.0971782	0.0815776	0.0637518	0.04146	0.0233623	0.0212094	0.0358916	-0.0159792	0.0028335	-0.0103311	0.0107804	-0.0247605	-0.0169774	-0.00798896	0.00952037	0.0260885	0.0536021	0.0718255	0.012814	0.0198399	0.0685086	0.0869528	0.0778107	0.0890747	0.173238	0.213832	0.2402	0.297162	0.236794	0.206208	0.170864	0.178794	0.282566	0.301184	0.292724	0.317931	0.263608
576	-0.0389114	-0.026572	-0.0561427	-0.0845401	-0.137445	-0.196922	-0.147474	-0.0864825	-0.013085	0.147617	0.259817	0.214043	0.230507	0.112549	0.0842049	0.126189	0.0657714	0.0318411	0.129368	0.171854	0.209889	0.132552	0.0871687	0.0844986	-0.0459154	-0.0845224	-0.113319	-0.113011	-0.106939	-0.162906	-0.100288	-0.0549074	-0.0613839	-0.0988617	-0.127747	-0.130455	-0.0918062	-0.105109	-0.18343	-0.255225	-0.173041	0.204823	0.251181	0.239164	0.248834	0.226057	0.118576	0.136822	0.0922241
577	-0.207635	-0.14961	-0.178831	-0.189666	-0.255124	-0.30596	-0.298209	-0.29319	-0.262362	-0.259772	-0.286335	-0.288867	-0.299287	-0.306122	-0.324604	-0.3348	-0.333002	-0.26987	-0.299758	-0.278824	-0.226535	-0.286286	-0.26275	-0.285364	-0.274475	-0.306804	-0.275698	-0.252549	-0.228171	-0.240473	-0.217579	-0.197568	-0.149148	-0.213011	-0.281747	-0.212281	-0.195372	-0.168589	-0.0739965	-0.0895227	-0.0677512	-0.0889464	-0.0889221	-0.126054	-0.0736068	-0.0728821	-0.0553326	-0.116675	-0.117256
578	0.289322	0.307516	0.233835	0.227658	0.120519	0.114687	0.185534	0.151981	0.121317	0.069617	-0.037112	-0.147703	-0.0910238	0.0139652	0.0699423	0.0901913	0.05239	-0.00325541	-0.108242	-0.134993	-0.165979	-0.228704	-0.21932	-0.228788	-0.144698	-0.156077	-0.202614	-0.0500996	-0.087535	-0.126056	-0.19648	-0.174041	-0.156514	-0.1075	0.0266327	-0.0560419	-0.0639544	-0.133185	-0.229705	-0.0784032	0.083393	0.28358	0.309431	0.293352	0.33714	0.291785	0.132873	0.158944	0.250006
579	0.0179771	0.0360773	0.0676919	0.0584545	0.1083	0.0874072	0.0889786	0.114881	0.144113	0.162049	0.154843	0.126904	0.110844	0.0784406	0.0278773	0.0221424	0.0260784	-0.0308549	-0.0374811	-0.113131	-0.0773785	-0.0382656	-0.0113179	0.0738631	0.191286	0.116953	0.095149	0.0613931	0.0369228	0.0485672	0.0834814	0.139434	0.154246	0.229976	0.382896	0.437592	0.612495	0.703653	0.701819	0.741332	0.794167	0.829624	0.675483	0.710137	0.648582	0.538946	0.47789	0.46156	0.473878
580	0.253543	0.321144	0.391015	0.34004	0.271675	0.187164	0.175838	0.222735	0.366896	0.361355	0.382859	0.337521	0.26899	0.182046	0.156657	0.245817	0.382982	0.527033	0.51641	0.477503	0.396917	0.257836	0.174778	0.161012	0.113905	0.0599368	-0.0642825	-0.173621	-0.286965	-0.37751	-0.390176	-0.328054	-0.370996	-0.373725	-0.336417	-0.307685	-0.377765	-0.30485	-0.320455	-0.324447	-0.181291	-0.178843	-0.0281088	0.147804	0.367882	0.521454	0.504682	0.41873	0.351193
581	0.808704	0.805922	0.767505	0.656946	0.701491	0.680387	0.703618	0.672765	0.623212	0.640184	0.642164	0.670644	0.640693	0.581139	0.556673	0.524619	0.477532	0.432183	0.386267	0.352748	0.315266	0.277844	0.23286	0.256959	0.325983	0.289966	0.232045	0.152743	-0.0264359	-0.0105541	0.121453	0.305808	0.434812	0.600362	0.756384	0.882247	1.06132	1.21616	1.18895	1.17086	1.15621	1.24594	1.22905	1.22773	1.3398	1.41971	1.48751	1.51378	1.49274
582	0.0586821	0.0242804	0.0617063	0.0702302	0.106081	0.150805	0.231717	0.257527	0.248601	0.264761	0.200207	0.203791	0.169535	0.12208	0.112427	0.0798551	0.0846776	0.0409464	-0.0318947	-0.010489	-0.00998855	0.0238484	-0.0737947	-0.0803201	-0.101719	-0.0204679	-0.0382436	-0.0603511	-0.0344189	0.0116734	0.0272261	0.00763694	-0.0548899	-0.114041	-0.158823	-0.205095	-0.245174	-0.264764	-0.203785	-0.213451	-0.206468	-0.227307	-0.230526	-0.280031	-0.285533	-0.290122	-0.255514	-0.200753	-0.160227
583	0.0624689	0.0143857	0.159282	0.393708	0.468304	0.582608	0.543402	0.512836	0.616471	0.72432	0.722861	0.690853	0.674651	0.551065	0.498278	0.429125	0.408407	0.393349	0.38098	0.465801	0.484903	0.617918	0.746853	0.715395	0.728608	0.700159	0.693728	0.564935	0.43862	0.381995	0.32142	0.238209	0.222228	0.275081	0.445672	0.543201	0.547758	0.531579	0.558758	0.496012	0.507968	0.538039	0.443595	0.416459	0.433767	0.385859	0.33172	0.248244	0.264917
584	0.418931	0.524463	0.573054	0.647119	0.628139	0.554939	0.510666	0.467413	0.392166	0.357814	0.316114	0.229821	0.16791	0.0761375	0.0572106	0.103352	0.103402	0.155871	0.187387	0.177086	0.148793	0.0871217	0.0457806	-0.00614122	-0.0086776	-0.00798251	0.120212	0.16829	0.207773	0.168961	0.0793333	0.250707	0.505154	0.708036	0.767051	0.695553	0.762173	0.772294	0.83248	0.748114	0.666919	0.519118	0.48214	0.458861	0.496442	0.532085	0.596702	0.582374	0.510206
585	-0.0816847	-0.0741787	-0.0965119	-0.1135	-0.141301	-0.20152	-0.234992	-0.222699	-0.227387	-0.217747	-0.227462	-0.214894	-0.214537	-0.239934	-0.219521	-0.17489	-0.174487	-0.179796	-0.127097	-0.100837	-0.0731587	-0.102697	-0.0490713	0.0427935	0.0985811	0.115054	0.117146	0.111308	0.133813	0.19016	0.198819	0.137442	0.129292	0.0466378	0.0167976	-0.0144634	0.119662	0.153696	0.134337	0.164755	0.179557	0.161731	0.0881475	-0.00999207	-0.026476	-0.0433571	-0.055767	0.0425143	0.111412
586	0.0412156	0.0602304	-0.00943958	0.0405009	0.0474779	0.0338997	0.080819	-0.0306425	-0.0419607	0.00582659	-0.0299151	-0.0608067	-0.126154	-0.174007	-0.214567	-0.210526	-0.18449	-0.142431	-0.201604	-0.205427	-0.191539	-0.170874	-0.188052	-0.200823	-0.20791	-0.17541	-0.108909	-0.193415	-0.164097	-0.277597	-0.243916	-0.279317	-0.242515	-0.279133	-0.333767	-0.308605	-0.365494	-0.284254	-0.264139	-0.273106	-0.194615	-0.291806	-0.224691	-0.21812	-0.240845	-0.221489	-0.19784	-0.218048	-0.224257
587	0.0507944	0.0504457	0.0729106	0.0847607	0.0377014	-0.0650768	-0.126772	-0.143953	-0.111819	-0.10418	-0.0481042	-0.138825	-0.0928379	-0.114708	-0.144967	-0.0660343	-0.162545	-0.0849419	0.0975499	-0.0227925	-0.0179038	-0.0602427	-0.0887018	-0.162745	-0.136444	-0.168793	-0.199771	-0.171531	-0.25786	-0.310877	-0.347683	-0.338206	-0.337387	-0.273892	-0.09812	0.0941858	0.335022	0.347305	0.355775	0.282412	0.363312	0.421069	0.417768	0.452686	0.475543	0.471326	0.313688	0.330547	0.231326
588	0.033016	-0.0474562	-0.0389337	-0.0669298	-0.0319826	-0.0821912	-0.0140824	-0.0546381	-0.0398498	0.031073	-0.0539224	-0.0571832	-0.0823722	-0.112851	-0.153424	-0.0865093	-0.0981437	-0.0749653	-0.0511851	-0.0310757	0.0210476	0.00625397	0.00893136	0.00729653	0.00403079	-0.00373391	-0.0311011	0.0271329	0.0531897	0.0328183	0.00915793	0.0168015	0.0894587	0.183275	0.298901	0.394848	0.504417	0.605135	0.535251	0.566605	0.488031	0.428949	0.407609	0.559917	0.555773	0.567259	0.686146	0.709421	0.591469
589	0.102406	0.0650086	0.0852229	0.128852	0.122143	0.0910673	0.0594244	0.0622893	0.0996168	0.0537932	0.0450317	0.0243657	-0.00771556	0.192462	0.254847	0.24902	0.301597	0.317089	0.270198	0.260751	0.286587	0.314622	0.404059	0.413023	0.34006	0.465691	0.615766	0.577743	0.54546	0.503243	0.512995	0.461849	0.555948	0.52328	0.479455	0.46366	0.388467	0.364598	0.36139	0.297323	0.29548	0.222557	0.141534	0.0851352	0.120769	0.00877857	-0.0168077	0.0401446	0.0230289
590	-0.00470609	-0.0319942	-0.0121346	-0.0787962	-0.0711718	-0.147277	-0.147454	-0.13339	-0.0664462	0.0414975	0.168326	0.135567	0.124966	0.107677	0.132097	0.173626	0.124644	0.0934169	0.131884	0.102265	0.0725663	0.0732806	0.114784	0.121184	0.122809	0.106576	0.0868437	0.087004	0.102326	0.119853	0.0172646	-0.0525277	-0.0510281	-0.0869133	-0.10022	-0.158655	-0.139414	-0.169008	-0.221274	-0.178352	-0.200883	-0.206163	-0.111662	-0.150982	-0.121298	-0.0878599	-0.116884	-0.0585707	-0.0921947
591	0.0731888	0.0805063	0.028784	0.0818821	-0.00167533	-0.0244411	-0.00985277	0.0248875	-0.0213159	-0.0557096	0.0153599	-0.00735054	-0.0163453	0.0231666	-0.0147206	-0.0668554	0.0056223	-0.00156916	-0.0269555	-0.00385416	-0.00951	0.0704862	-0.0527089	-0.0603125	-0.0489846	-0.000155233	0.0657233	0.0626321	-0.00287667	-0.0191085	0.00368277	0.0531276	0.184924	0.0754542	0.0824216	0.188485	0.0328163	-0.0144288	0.018401	-0.0846308	-0.0258495	0.0231466	0.0288443	0.0713444	0.162599	0.0670717	-0.0130307	0.031674	0.0730382
592	0.244894	0.228851	0.303409	0.271945	0.375549	0.691129	0.912712	1.08654	1.15655	1.09759	1.1578	1.15741	1.06261	0.996965	0.920227	1.11347	1.12419	1.07705	1.11365	1.04021	0.871618	0.747008	0.691308	0.615312	0.568254	0.509409	0.4228	0.332672	0.350533	0.327776	0.324994	0.233386	0.221192	0.203707	0.215037	0.148085	0.0844387	0.157038	0.0822091	0.116668	0.193465	0.184236	0.205772	0.150498	0.0885746	0.149451	0.159499	0.121141	0.22071
593	-0.105429	-0.132584	-0.224075	-0.178053	-0.232416	-0.197577	-0.246038	-0.167293	-0.203246	-0.0981204	-0.185558	-0.182648	-0.186046	-0.244794	-0.207053	-0.179505	-0.183062	-0.182992	-0.147158	-0.174856	-0.136625	-0.149159	-0.169086	-0.194032	-0.197272	-0.275988	-0.331799	-0.319385	-0.353975	-0.324816	-0.141924	-0.114935	-0.109594	-0.203342	-0.167962	-0.116839	-0.0388966	-0.0402907	-0.0163601	0.0327921	-0.000621634	-0.0269896	-0.00333919	-0.00498435	0.0455047	0.00163337	-0.160182	-0.0419725	0.115583
594	-0.0325518	-0.047495	-0.0950357	-0.0631665	-0.107528	-0.0579113	-0.104144	-0.0895017	-0.00722549	0.0891202	0.0503391	0.122449	0.120217	0.135533	0.0990214	0.153246	0.16989	0.160218	0.147575	0.137559	0.228167	0.159403	0.140279	0.155854	0.0670924	0.0663585	0.105822	0.246478	0.37101	0.496136	0.467608	0.368288	0.360962	0.52479	0.495985	0.411812	0.287205	0.215637	0.267052	0.263392	0.286977	0.205403	0.245328	0.0828891	0.0842384	0.0670933	0.15087	0.215958	0.166102
595	0.0539664	-0.051572	-0.0235492	0.0127378	-0.0708987	-0.0381935	-0.0791004	-0.00411593	-0.0625212	-0.022765	-0.0345135	-0.114078	-0.107812	-0.0908617	-0.115285	-0.157857	-0.170884	-0.153376	-0.192913	-0.150305	-0.190605	-0.0691394	-0.120649	-0.0644552	-0.101673	-0.0981294	-0.182556	-0.188433	-0.143641	-0.14162	-0.164796	-0.111121	-0.122243	-0.115652	-0.203149	-0.21059	-0.296202	-0.270599	-0.164559	-0.171877	-0.146603	-0.131706	-0.247043	-0.189839	-0.243797	-0.15862	-0.142204	-0.123515	-0.227411
596	-0.242633	-0.305335	-0.246896	-0.336316	-0.337015	-0.347903	-0.341809	-0.303329	-0.251801	-0.280233	-0.199826	-0.186736	-0.182312	-0.125107	-0.140773	-0.180678	-0.246483	-0.23731	-0.201427	-0.181542	-0.196371	-0.111672	0.0945805	0.189632	0.238467	0.0707302	0.109547	-0.0405682	-0.00631552	-0.00396487	0.0248537	-0.120643	-0.153312	-0.152699	-0.0547239	-0.129466	-0.183383	-0.128037	-0.256176	-0.211609	-0.113981	-0.0866011	-0.0934466	-0.204847	-0.165441	-0.216852	-0.169135	-0.199045	-0.14029
597	-0.331751	-0.294957	-0.25116	-0.201441	-0.0991843	0.0608849	-0.0164226	0.00994276	-0.105356	-0.106324	-0.146767	-0.142193	-0.144192	-0.188298	-0.216836	-0.21538	-0.243822	-0.223448	-0.221596	-0.23436	-0.189021	-0.185161	-0.162223	-0.221878	-0.172789	-0.201818	-0.17931	-0.183508	-0.122435	-0.119837	-0.125627	-0.12953	-0.151334	-0.223607	-0.269359	-0.350041	-0.353581	-0.347087	-0.348594	-0.3686	-0.451961	-0.435532	-0.477278	-0.490968	-0.500524	-0.478872	-0.476055	-0.506877	-0.510963
598	-0.0988148	-0.082671	-0.110371	-0.106899	-0.0806178	-0.0316258	-0.0607439	-0.0689719	-0.0538587	-0.11712	-0.069854	-0.0819325	-0.050884	-0.029157	-0.0795024	-0.102667	-0.072583	-0.0541263	-0.0137271	-0.0453858	-0.0359025	-0.00495669	-0.0591494	-0.0235542	-0.0255105	0.0268415	0.05771	0.0997056	0.159352	0.19909	0.134582	0.115824	-0.00493624	-0.0511624	-0.116737	-0.10713	-0.146058	-0.100495	-0.028299	-0.139895	-0.195072	-0.194426	-0.144266	-0.156576	-0.237902	-0.224194	-0.150064	-0.220964	-0.218291
599	0.363146	0.311045	0.552544	0.663776	0.554184	0.574264	0.435712	0.48625	0.534612	0.51227	0.601184	0.594484	0.618297	0.518312	0.469587	0.398809	0.284181	0.245101	0.243382	0.0978569	0.14266	0.0483667	-0.067081	-0.165838	-0.121172	-0.141729	-0.186276	-0.286023	-0.293223	-0.175619	-0.143072	-0.0767672	-0.0789441	-0.159703	-0.0964333	-0.242677	-0.309299	-0.255406	-0.256213	-0.340127	-0.356361	-0.269485	-0.211803	-0.0580157	-0.175647	-0.172943	-0.206934	-0.289197	-0.248983
600	-0.0145569	-0.0886667	-0.105133	-0.132243	-0.190579	-0.177564	-0.142306	-0.136992	-0.108183	-0.110067	-0.175916	-0.120143	0.000538994	-0.0308316	-0.0115589	0.109234	0.225227	0.258685	0.216097	0.176845	0.117044	0.301211	0.562301	0.601377	0.569307	0.492258	0.427245	0.345074	0.407433	0.388311	0.381875	0.433423	0.23385	0.195973	0.0725041	0.0251184	0.0568854	0.0172773	-0.00755475	-0.00485904	-0.102671	-0.0972297	-0.060568	-0.0822184	-0.0957189	-0.109043	0.0406992	0.00951362	0.121364
601	-0.139948	-0.152299	-0.140588	-0.0366331	-0.0169108	-0.0309434	-0.0640573	0.0113476	-0.138155	-0.0712333	-0.0365099	0.00915949	0.0481101	0.000824712	-0.0222824	-0.115197	-0.0978352	-0.13919	-0.16007	-0.271294	-0.249304	-0.168559	-0.101448	-0.0560416	0.0249507	-0.0558403	-0.0785955	-0.191722	-0.143986	-0.080526	0.0175619	0.0800145	0.111531	0.0541178	0.122692	0.0895694	0.297222	0.501787	0.584643	0.562705	0.562135	0.606723	0.576805	0.602363	0.526747	0.467609	0.465536	0.476843	0.391799
602	0.200424	0.168681	0.0485504	0.163352	0.0565899	0.112377	0.0293668	0.0609764	0.0983255	0.0937658	0.00560931	0.0306983	-0.0262211	0.0372689	-0.0565843	-0.0175637	-0.0126436	0.0193447	-0.0556619	-0.14972	-0.151725	-0.20819	-0.198139	-0.169116	-0.152935	-0.0857973	-0.128958	-0.164208	-0.139591	-0.0219069	-0.0691905	-0.0427855	-0.0520644	-0.139808	-0.0709169	-0.0917262	-0.0391227	0.0466994	0.269819	0.320821	0.297749	0.209402	0.28758	0.268188	0.382386	0.402575	0.412035	0.440106	0.604419
603	-0.112833	-0.127861	-0.0129015	-0.0725726	-0.0886022	-0.080649	-0.0337076	-0.0370147	0.00432757	0.0923588	0.0306439	0.0181749	0.06862	0.00896955	-0.0206839	-0.113029	-0.0734962	-0.0844078	-0.0428261	-0.0593959	-0.0250141	-0.0437511	-0.00959431	-0.0108183	0.0184502	-0.0399548	-0.0646431	-0.128581	-0.19132	-0.145748	-0.106182	-0.0933814	-0.0226248	0.0729747	0.10531	0.139657	0.174354	0.114366	0.0384907	-0.0976202	-0.1596	-0.0866187	-0.0567743	-0.026265	-0.0573453	0.0994973	0.185232	0.137829	0.152925
604	-0.00836306	-0.0386042	-0.0713985	0.0496812	0.0333476	-0.0472479	-0.0772656	-0.100056	-0.196272	-0.115867	-0.115764	-0.164817	-0.184019	-0.144976	-0.156607	-0.226069	-0.114308	-0.157634	-0.267081	-0.315934	-0.19096	-0.298211	-0.169836	-0.0659154	0.0725841	0.128795	0.0928718	0.17623	0.134666	0.0932823	-0.116585	-0.0487082	-0.194068	-0.119634	-0.114869	-0.197879	-0.205539	-0.162123	-0.151807	-0.116896	-0.224137	-0.164713	-0.172866	-0.216756	-0.103338	-0.125052	-0.0574754	-0.0819534	-0.109729
605	0.111333	0.0418391	0.0211887	-0.0110347	-0.0466525	-0.00896684	-0.0172534	-0.0222688	-0.0311797	-0.0395324	0.00248089	-0.0145349	-0.016523	-0.0797672	-0.106674	-0.00456865	0.0175081	0.0235125	0.0715045	0.0268932	-0.0397067	0.0308539	0.00994142	0.0461235	0.119964	0.100936	0.131995	0.158407	0.366697	0.316783	0.275039	0.310341	0.297797	0.28529	0.222587	0.197812	0.15856	0.193917	0.152032	0.197351	0.111405	0.100094	0.0364056	0.0460113	0.0953637	0.0669051	0.107513	0.0634566	-0.0233317
606	-0.0660439	-0.1101	-0.0234932	0.027914	0.0134482	-0.0665024	-0.0330526	-0.0346774	-0.0142073	-0.0352092	-0.0674749	-0.00783736	0.0213118	0.0162632	-0.0250665	0.0198237	0.0264885	-0.00884397	-0.0632351	-0.0305623	-0.085522	-0.0316809	-0.114017	-0.112146	-0.0967184	-0.159914	-0.133491	-0.0893894	-0.129424	-0.0817702	-0.0888064	-0.0418528	-0.0659524	-0.0561972	-0.132699	-0.12858	-0.0865806	-0.0308868	-0.0837191	-0.0507923	-0.034855	-0.0535712	-0.0308455	0.0362915	-0.0478553	0.0191431	0.0436783	0.0382922	0.123662
607	0.106515	0.19599	0.181578	0.0768025	0.155154	0.316176	0.320467	0.351288	0.334147	0.351519	0.277858	0.340161	0.31841	0.262928	0.25031	0.263769	0.172122	0.0588108	0.148755	0.0328887	0.120947	0.0584438	0.0352504	0.116047	0.0824307	-0.0236305	-0.0914169	-0.091983	-0.0574424	-0.157244	-0.105299	-0.162714	-0.108129	-0.0232667	0.0106797	0.0990499	0.0612707	0.0679469	0.170706	0.204095	0.266123	0.282148	0.312752	0.254343	0.237784	0.233411	0.163299	0.174751	0.239536
608	0.0426117	0.0511248	0.0635382	0.0868902	0.0348339	0.0348258	-0.0796249	0.0456024	0.126134	0.1124	0.0639682	0.0934754	0.214348	0.214574	0.201284	0.145935	0.0964391	0.179441	0.115978	0.143251	0.113602	0.137795	-0.00189854	0.0124464	0.110697	0.268237	0.549949	0.734686	0.738958	0.729677	0.742291	0.692329	0.598064	0.387254	0.296459	0.141023	0.0280921	0.0344567	0.213178	0.207734	0.0667046	-0.0469492	-0.119499	-0.134532	-0.257245	-0.239396	-0.239913	-0.268229	-0.347021
609	0.0490238	-0.0138531	-0.0546938	0.00726482	-0.0366477	-0.0277828	-0.0066125	-0.0574839	-0.0265629	0.00469187	-0.0917566	0.0209121	-0.0737997	-0.02195	-0.103598	-0.110289	-0.0495229	-0.0942787	-0.127121	-0.102635	-0.124519	-0.257488	-0.253451	-0.131863	-0.218304	-0.136857	-0.169503	-0.188622	-0.160815	-0.222728	-0.398006	-0.377849	-0.296842	-0.223211	-0.149712	-0.0432701	-0.0721362	-0.113002	-0.187332	-0.214443	-0.15516	-0.219889	-0.101087	-0.223757	-0.24263	-0.193727	-0.312522	-0.199199	-0.330491
610	0.0506997	-0.00948015	-0.082337	0.0186563	0.0101458	-0.0385059	-0.0527977	-0.068045	-0.0982073	-0.00689211	0.0416887	-0.0714814	-0.0984992	-0.0530725	-0.0246074	0.00790234	-0.0362037	-0.0542554	-0.0908214	0.0317177	-0.0168679	0.0604328	0.054628	0.00949015	-0.0351141	-0.0448203	0.0572493	0.129191	0.110336	0.0901022	0.155068	0.134133	0.0887883	0.146757	0.217578	0.161457	0.0951442	0.0451751	0.050358	-0.122565	-0.0881023	-0.131467	-0.197968	-0.160989	-0.0653318	-0.0889587	-0.104286	-0.187356	-0.200305
611	0.0356245	-0.0606284	-0.137069	-0.0632837	-0.0480842	-0.08591	-0.137403	-0.0749927	-0.0636033	-0.115229	-0.0961431	-0.0472492	-0.0789569	-0.096466	-0.0448574	-0.0509419	-0.0701377	-0.121131	-0.052847	5.52594e-05	3.23879e-05	-0.139606	-0.130243	-0.118156	-0.114327	-0.152145	-0.17536	-0.121043	-0.236544	-0.180159	-0.165144	-0.202543	-0.140718	-0.1136	0.00678959	-0.035351	-0.108707	0.022702	-0.0512466	-0.0994262	-0.0968927	-0.0825619	-0.0594064	-0.0653342	-0.0876388	-0.0314508	-0.00855033	-0.0520043	-0.0772589
612	-0.063131	-0.119906	-0.072407	-0.074996	-0.114311	-0.204452	-0.0816404	-0.145758	-0.0910768	-0.125822	0.0237851	-0.00321003	-0.0474171	-0.0492171	-0.0875307	-0.0694107	-0.12057	-0.0830158	-0.107923	-0.109794	-0.0914916	-0.149149	-0.0376999	0.0953555	0.0322477	0.0373979	0.127158	0.237907	0.169708	0.165552	0.186619	0.201469	0.272915	0.316496	0.323795	0.338752	0.266534	0.320039	0.307753	0.28659	0.22084	0.254901	0.200103	0.227598	0.1862	0.146705	0.0864396	0.0596062	0.0920722
613	-0.0686168	-0.137231	-0.207447	-0.249282	-0.264679	-0.271387	-0.243434	-0.197538	-0.218971	-0.221356	-0.280332	-0.225129	-0.264815	-0.181373	-0.237951	-0.26091	-0.221505	-0.224714	-0.162199	-0.0971882	-0.0831009	-0.130289	-0.137557	-0.0795077	-0.0800715	-0.0986009	-0.0550567	-0.0554982	-0.207369	-0.224396	-0.2404	-0.250352	-0.233127	-0.24685	-0.180765	-0.226395	-0.211766	-0.220359	-0.27855	-0.195357	-0.161636	-0.280568	-0.268506	-0.292526	-0.239217	-0.208766	-0.137315	-0.0378143	0.0270775
614	-0.061492	-0.0662945	-0.00704281	-0.0850381	-0.0628374	-0.0641382	-0.157238	-0.186373	-0.157391	-0.224259	-0.243351	-0.149184	-0.236515	-0.210078	-0.147859	-0.255556	-0.194355	-0.222573	-0.155919	-0.266028	-0.286506	-0.198107	-0.255904	-0.31797	-0.267525	-0.226297	-0.123475	-0.197443	-0.140542	-0.0893304	-0.00735896	0.130339	0.0807232	0.180079	0.228399	0.226933	0.268759	0.202611	0.361537	0.334456	0.376382	0.351173	0.36028	0.306088	0.187727	0.267381	0.291265	0.277096	0.24028
615	-0.115321	-0.0348578	-0.148565	-0.034274	-0.0138357	-0.0883869	-0.0579702	-0.116626	-0.115827	-0.177635	-0.16533	-0.0831447	-0.0968398	-0.079511	-0.122181	-0.110168	-0.137244	-0.116	-0.137201	-0.146755	-0.159762	-0.087849	-0.0642127	0.198656	0.166461	0.113437	0.041587	0.0691919	0.128747	0.149597	0.0810073	0.0344764	-0.0759635	-0.162029	-0.179981	-0.182722	-0.302842	-0.273814	-0.215787	-0.175146	-0.197382	-0.245992	-0.205506	-0.12113	-0.16397	-0.136428	-0.0847606	-0.0448264	-0.10577
616	-0.22065	-0.219702	-0.259532	-0.343664	-0.441759	-0.534362	-0.265072	-0.194221	-0.23017	-0.222729	-0.25733	-0.26153	-0.26691	-0.162296	-0.0718559	-0.00240812	0.0483058	0.083834	0.0217262	0.0570207	0.0602372	-0.0138218	-0.0169106	-0.021672	-0.0324293	0.00654132	0.138571	0.281052	0.324451	0.248684	0.066149	0.0456755	0.101244	0.0581236	0.0692506	0.00157192	-0.158023	-0.152835	-0.177112	-0.292401	-0.261985	-0.362069	-0.365854	-0.234728	-0.146694	-0.111177	-0.0344975	-0.0432486	0.0505624
617	0.212019	0.247482	0.173499	0.271022	0.331166	0.353123	0.269965	0.234361	0.149535	0.188014	0.10653	0.0712891	0.0951972	0.12868	0.204428	0.237505	0.147109	0.0334259	0.113308	0.0602567	0.0126544	-0.0134242	0.00312429	-0.0356108	-0.00596527	0.0258636	0.338306	0.472159	0.500324	0.583084	0.518	0.542511	0.384933	0.389698	0.414571	0.458394	0.332261	0.37215	0.493116	0.467198	0.492022	0.620393	0.624765	0.733692	0.634375	0.617827	0.659588	0.662765	0.565706
618	-0.297371	-0.249944	-0.25754	-0.282444	-0.274855	-0.292416	-0.326878	-0.243532	-0.13658	-0.107863	-0.238904	-0.199099	-0.147329	-0.148109	-0.0927974	-0.0478442	-0.0601859	-0.106401	-0.0755793	-0.086442	-0.0900042	-0.0218552	-0.0796589	-0.0490271	-0.00428459	-0.006666	0.0779141	-0.0376034	-0.0573343	-0.0817663	-0.177256	-0.228963	-0.331276	-0.365205	-0.289112	-0.266747	-0.231847	-0.167065	-0.252014	-0.367728	-0.416477	-0.459289	-0.485199	-0.303515	-0.289097	-0.340293	-0.410125	-0.435771	-0.348406
619	0.101587	0.0104377	0.0968749	0.204737	0.211977	0.280344	0.341301	0.238975	0.201425	0.170085	0.23896	0.124937	0.137251	0.203709	0.156093	0.136865	0.109899	0.0921867	0.155221	0.182582	0.140544	0.180976	0.144064	0.169851	0.0721278	0.166936	0.127381	0.00757853	-0.0493134	-0.180405	-0.0642969	-0.143256	-0.19291	-0.209097	-0.179435	-0.209264	-0.243722	-0.215164	-0.251861	-0.292845	-0.319711	-0.273039	-0.196103	-0.233014	-0.131878	-0.137441	-0.014734	-0.00355838	-0.123204
620	-0.0462974	-0.0769182	-0.105489	-0.0824905	-0.0181657	-0.0112295	-0.0510087	-0.0244528	-0.0751504	-0.0176227	0.0329822	0.0153365	-0.00850661	0.0435707	0.178234	0.147854	0.200543	0.226422	0.221692	0.169025	0.142349	0.0232841	-0.0879477	-0.0455671	-0.0815784	-0.0941473	-0.0601789	-0.181111	-0.274223	-0.386023	-0.480298	-0.565733	-0.536241	-0.43479	-0.257647	-0.121825	-0.223462	-0.250734	-0.296828	-0.246631	-0.221343	-0.249137	-0.25352	-0.124607	-0.036342	0.0450341	0.0320295	0.0359455	0.0235042
621	0.467357	0.571875	0.386617	0.47662	0.424877	0.251825	0.221168	0.0990944	0.0902161	0.104165	0.116146	0.188444	0.209656	0.0990177	0.0769231	0.0876972	0.00971898	0.0142596	-0.143138	-0.0943101	-0.0967173	-0.0233197	-0.0687832	0.0674093	0.163661	0.13599	0.0671357	0.0928335	0.193094	0.135279	0.162919	0.0511678	-0.0132776	-0.149229	-0.0853457	-0.0622441	-0.165294	-0.177088	-0.121074	-0.0638411	0.122804	0.202813	0.253958	0.26364	0.124753	0.118438	0.138832	0.134471	0.191835
622	0.267538	0.133218	0.128458	0.0838818	0.140383	0.112593	0.0294727	-0.0610055	0.0519796	0.0331624	0.0273509	0.11635	-0.0338431	-0.0233216	-0.0614299	-0.0802837	-0.035281	-0.0891898	-0.00679238	-0.000930437	-0.058017	-0.0211646	0.0369051	-0.036402	0.0440018	0.0529993	-0.0310258	0.00135666	0.0341688	0.0761092	0.0323342	-0.141612	-0.27665	-0.150904	0.0211838	-0.0520756	-0.0375014	0.0920182	0.0974837	0.120956	0.0146323	0.0176367	0.0463283	0.0584925	0.0619011	0.0783197	-0.0131332	0.0612756	-0.0564472
623	-0.192597	-0.229314	-0.212364	-0.178489	-0.187874	-0.280808	-0.243219	-0.24741	-0.192865	-0.110444	-0.200377	-0.175868	-0.257885	-0.152561	-0.175589	-0.266623	-0.231001	-0.0919821	-0.124602	-0.0994295	-0.147297	-0.110861	-0.266472	-0.268293	-0.265906	-0.244112	-0.331396	-0.358677	-0.390014	-0.398918	-0.358889	-0.309525	-0.482703	-0.437004	-0.387093	-0.280676	-0.277658	-0.335166	-0.323386	-0.408441	-0.380431	-0.455449	-0.407187	-0.385711	-0.399976	-0.320479	-0.247802	-0.259542	-0.338819
624	0.19408	0.200173	0.246819	0.438748	0.559067	0.495091	0.455946	0.42461	0.390597	0.371229	0.179515	0.0888197	0.123697	0.0887108	0.0621323	0.157056	0.231427	0.154231	0.205503	0.180534	0.134124	0.201756	0.0942546	0.0559289	0.0505272	0.0555372	0.0711685	-0.0383447	-0.00201888	-0.0267528	-0.0225138	-0.104358	-0.147154	-0.130188	-0.0805321	0.150923	0.0383261	0.264364	0.485731	0.553074	0.481184	0.289759	0.324721	0.218076	0.15161	0.0253507	0.00422178	-0.00795698	-0.0812353
625	-0.207644	0.0134373	-0.0244142	-0.0960234	0.0955525	0.0466121	0.0985957	0.0983414	-0.0812764	-0.0845076	-0.0771527	-0.132417	-0.133678	-0.0792882	-0.211151	-0.301025	-0.124816	-0.175265	-0.334663	-0.186524	-0.305926	-0.213619	-0.329865	-0.204666	-0.298726	-0.221636	-0.355537	-0.315504	-0.258565	-0.32843	-0.30266	-0.180485	-0.194649	0.00062675	-0.0935086	-0.132202	-0.172698	-0.0935354	0.0317083	0.0608038	0.128166	0.0282667	-0.0525756	0.114036	0.114065	0.127167	0.195958	0.243488	0.334411
626	0.122695	0.0472445	0.0555476	0.0231785	-0.0697131	-0.10812	-0.128048	-0.0230849	-0.207256	-0.1552	-0.215989	-0.175543	-0.0855108	-0.169541	-0.206929	-0.143202	-0.163592	-0.365244	-0.329937	-0.264588	-0.190041	-0.134887	-0.19463	-0.224431	-0.273169	-0.23998	-0.263065	-0.397636	-0.273463	-0.113509	0.0966691	0.331796	0.302439	0.356273	0.408745	0.338194	0.400867	0.417767	0.53266	0.613116	0.420965	0.602357	0.483155	0.401497	0.32668	0.330859	0.25077	0.272219	0.354559
627	0.271895	0.22719	0.399947	0.220802	0.141336	0.0660598	-0.0201133	0.0514986	0.0362418	0.0211132	0.0520606	0.0911691	0.0483849	0.128044	0.305029	0.417663	0.314768	0.231563	0.215867	0.240112	0.176953	0.160468	0.0709334	0.0126654	-0.094811	-0.0440444	0.00580756	-0.0602897	-0.0730938	-0.0479572	-0.0808167	-0.241319	-0.0599699	-0.00594309	0.240207	0.441949	0.442819	0.252482	0.201926	0.0350987	0.146029	0.0767813	0.011385	-0.0429386	-0.138527	-0.168079	-0.0612156	0.0464859	0.171699
628	0.129461	0.450019	0.394527	0.22126	0.160196	0.25058	0.112973	0.172694	0.0436572	-0.0861243	-0.122038	-0.12465	-0.156439	0.0432275	0.0228997	-0.0742079	-0.0252238	-0.0568849	-0.118056	-0.0442445	-0.195388	-0.200321	-0.0645544	-0.100011	-0.0368995	0.0191732	0.285096	0.503134	0.696369	0.784634	0.855667	0.751662	0.755669	0.808538	1.01404	0.822228	0.807573	0.522051	0.459854	0.396907	0.382012	0.33169	0.225832	0.299705	0.192519	0.139134	0.180208	0.224228	0.0736275
629	-0.342671	-0.30125	-0.24137	-0.357353	-0.15086	0.0210342	0.0394804	0.0346992	0.130185	0.064955	0.144845	0.0876687	-0.13506	0.0215059	-0.0353459	-0.0176651	-0.16064	-0.197345	-0.149959	-0.238909	-0.110095	-0.109508	-0.162349	-0.11228	-0.1226	0.0472561	0.138069	0.191049	0.287213	0.308336	0.191387	0.0581358	0.0300224	-0.00843167	-0.25221	-0.306425	-0.365542	-0.195989	-0.311257	-0.225384	-0.270375	-0.365441	-0.255844	-0.277978	-0.322145	-0.352995	-0.361038	-0.295637	-0.379796
630	0.495435	0.512377	0.562986	0.301984	0.29838	0.238436	0.101198	0.143478	-0.0103236	0.0573999	0.0543317	0.129859	0.274524	0.31503	0.503131	0.530703	0.47337	0.393034	0.290091	0.352694	0.323125	0.335351	0.317631	0.338279	0.229989	0.083781	0.0946031	0.231761	0.259681	0.188753	0.182443	0.204523	0.339051	0.608953	0.475682	0.540579	0.363406	0.422561	0.468993	0.494095	0.522717	0.715449	0.619658	0.565149	0.243972	0.371683	0.478264	0.353076	0.409972
631	-0.0862621	-0.0260814	-0.0564552	0.0331743	-0.119236	-0.117511	-0.0625997	-0.0748246	-0.116349	-0.214955	-0.122143	0.160156	0.197575	0.261693	0.171488	0.01761	0.0193646	0.264651	0.56905	0.549012	0.405732	0.456382	0.462054	0.387321	0.293214	0.220716	0.238435	0.244839	0.221404	0.118489	0.30005	0.259586	0.260141	0.0273529	-0.104338	-0.00940856	-0.0370621	-0.173015	-0.113528	-0.152104	-0.158182	-0.0902697	-0.202014	-0.343311	-0.522733	-0.352698	-0.336484	-0.371384	-0.295639
632	-0.213415	-0.348563	-0.25797	-0.204955	-0.198516	-0.0982289	-0.18679	-0.243967	-0.239022	-0.21801	-0.423424	-0.206514	-0.194973	-0.249273	-0.209395	-0.208695	-0.287668	-0.376508	-0.480023	-0.333081	-0.259539	-0.319541	-0.166679	-0.301031	-0.249653	-0.215079	-0.0968166	-0.237687	-0.167324	-0.0568982	-0.100767	0.0161991	-0.00357086	0.139798	0.0963949	0.0467559	0.114866	0.353341	0.535757	0.51005	0.427112	0.472897	0.496949	0.582881	0.469285	0.51477	0.518269	0.432639	0.388084
633	0.532707	0.59383	0.455975	0.397447	0.320251	0.372536	0.452193	0.534569	0.412356	0.398498	0.349506	0.254653	0.296052	0.168789	0.19904	0.184919	0.239487	0.285427	0.312399	0.266531	0.329876	0.374794	0.430092	0.429843	0.257289	0.267898	0.237606	0.197508	0.297042	0.330163	0.336165	0.509211	0.54675	0.382275	0.305316	0.273719	0.234251	0.535035	0.761459	0.84317	0.586424	0.599831	0.557565	0.612684	0.729537	0.783704	0.842232	0.856504	0.749866
634	0.472092	0.437577	0.372251	0.348123	0.290757	0.190801	0.164331	0.124592	0.127328	0.181148	0.126708	0.163558	0.115702	0.187051	0.278068	0.194729	0.100939	0.0716278	0.131897	0.122382	0.2288	0.252501	0.177758	0.172104	0.250793	0.0835998	0.0490796	0.182656	0.0984497	0.0492131	0.0991641	-0.00303934	0.0408456	0.116951	0.0832493	0.0403541	0.0835177	0.105885	0.0453753	0.0334053	0.206316	0.0342556	0.0995934	0.0633204	0.14993	0.159315	0.207699	0.314169	0.466639
635	-0.136272	-0.306619	-0.348006	-0.39644	-0.434247	-0.331949	-0.244878	-0.350883	-0.33045	-0.195713	-0.292483	-0.272537	-0.381343	-0.289008	-0.364723	-0.427405	-0.303547	-0.418629	-0.402601	-0.390339	-0.338581	-0.288782	-0.186871	-0.321329	-0.402493	-0.448754	-0.4458	-0.404833	-0.4328	-0.367673	-0.442895	-0.236139	-0.340996	-0.258635	-0.380805	-0.288492	-0.263121	-0.161542	-0.131193	-0.114631	-0.00907945	-0.00606826	-0.0926379	-0.0818549	-0.0501172	-0.0732791	-0.0102878	0.0152182	0.144198
636	-0.0397405	-0.0496452	0.0900724	0.11345	0.00291223	0.143424	0.0811742	0.0770159	0.0140798	-0.0489775	-0.0574891	-0.147854	-0.12928	-0.0998979	-0.0118036	0.0540584	0.0351931	0.0641276	-0.0333474	-0.0364624	-0.019211	0.0330172	0.0907962	-0.019556	0.0793957	0.0597877	0.106694	0.269863	0.283831	0.4047	0.40729	0.387357	0.407255	0.378487	0.38551	0.136967	0.176899	0.00976634	0.12146	0.195457	0.191111	0.165546	0.10537	0.190654	0.162964	0.0285862	-0.0544037	-0.211431	-0.100085
637	0.198384	0.12796	-0.00585211	-0.117636	-0.0811997	-0.146566	-0.0774453	-0.0611882	-0.077715	-0.134489	-0.160383	-0.0812463	-0.0060054	-0.00395632	0.0459557	0.032117	0.068233	0.179986	0.0571693	0.222275	0.150736	0.102836	-0.00327072	0.0124474	0.0770918	0.237986	0.289098	0.466564	0.452128	0.727945	0.776576	0.71793	0.648944	0.468152	0.259082	0.237008	0.282858	0.314882	0.291715	0.370096	0.366406	0.415091	0.445562	0.463146	0.349539	0.228599	0.118867	0.16559	0.161712
638	0.206973	0.219972	0.195697	0.120158	0.174665	0.377238	0.289583	0.248199	0.269955	0.368458	0.316424	0.383703	0.324577	0.416293	0.312838	0.317325	0.256116	0.159659	0.223111	0.295379	0.296711	0.227812	0.223711	0.291279	0.269235	0.21542	0.18104	0.126808	0.0297823	-0.0861142	-0.183323	-0.0803023	-0.0664131	0.0397774	0.0160858	0.0734503	0.0896067	0.0791301	-0.0451156	-0.130243	-0.0423607	-0.0506292	-0.0802592	-0.0362394	0.0069093	0.0752201	0.0655695	0.166605	0.146941
639	0.124698	0.131297	0.117765	0.121395	0.111012	0.122694	0.181858	0.197352	0.127411	0.0459122	-0.00783896	-0.0428721	0.0147218	0.00268353	0.10226	-0.0347958	-0.24102	-0.137815	-0.251314	-0.0968636	-0.0690658	-0.0309106	-0.0430152	0.0219537	0.121145	0.132976	-0.0497271	-0.181484	-0.0991068	-0.115975	-0.0676185	-0.106171	-0.259575	-0.275226	-0.318956	-0.206213	-0.260499	-0.2486	0.0234281	0.0672168	0.096968	0.0847214	0.198927	0.152367	0.165948	0.218613	0.144748	0.149474	0.0612283
640	0.313416	0.348858	0.329093	0.281323	0.197896	0.212415	0.0722987	0.112351	0.237848	0.33142	0.246632	0.294014	0.260495	0.318002	0.298794	0.344992	0.385869	0.424703	0.460531	0.447453	0.512743	0.461517	0.541257	0.70854	0.678743	0.692975	0.636406	0.618767	0.644791	0.575119	0.620352	0.502797	0.555801	0.615951	0.663846	0.727771	0.834012	0.652056	0.520691	0.604654	0.558839	0.529784	0.560534	0.707571	0.760986	0.828903	0.834053	0.789351	0.77067
641	0.367328	0.340837	0.337072	0.362548	0.222634	0.166267	0.177037	0.162529	0.21697	0.214064	0.258285	0.199359	0.238995	0.234605	0.116449	0.199884	0.260709	0.187509	0.167967	0.189899	0.167414	0.138573	0.12204	0.162994	0.174185	0.114659	0.0241998	-0.0152207	0.00794923	0.0557066	0.056187	0.0743429	0.0891223	0.246403	0.143857	0.056359	0.111343	0.0485462	0.109219	0.137767	0.173057	0.305906	0.271114	0.334495	0.437666	0.441946	0.424815	0.39171	0.425082
642	0.216092	0.22813	0.0955641	0.0715536	-0.000595606	0.0752176	0.0700237	0.0986559	0.264192	0.20651	0.212046	0.151955	0.142758	0.217996	0.334155	0.528602	0.440298	0.483571	0.382606	0.29351	0.332573	0.233882	0.199738	0.170614	0.165584	0.244814	0.119288	0.04342	-0.0231033	-0.157637	-0.234599	-0.186837	-0.0297249	-0.182294	-0.0232892	-0.0172702	-0.0888767	-0.134551	-0.237349	-0.0719014	0.0488134	-0.0712904	-0.0264074	0.0374632	0.0506488	-0.114077	-0.113466	-0.0345414	-0.0054034
643	0.165622	0.118344	0.276412	0.185876	0.0693809	0.0362933	-0.0276016	-0.0202983	-0.0296929	-0.0247141	-0.0669636	0.121931	0.124929	0.0295756	0.00237152	0.18708	0.196322	0.219389	0.355599	0.312871	0.233914	0.262737	0.372409	0.453303	0.433274	0.474297	0.535091	0.428966	0.268685	0.234476	0.0885296	-0.0279008	0.0670486	0.0604801	0.0475259	0.0626575	-0.0209995	0.0419033	-0.132181	-0.128778	-0.232946	-0.27141	-0.274116	0.0236576	0.0419934	0.0763908	0.0951695	0.0479093	0.093129
644	0.109533	0.126573	0.166534	0.0779362	0.0450146	-0.0411258	0.0659796	-0.0433503	-0.0181087	0.00149839	0.0328329	0.0265433	-0.0409076	-0.0187047	-0.0989687	-0.156349	-0.0856023	-0.225935	-0.193402	-0.169517	-0.148879	-0.0538464	-0.111849	-0.242988	-0.0346585	-0.00066713	0.0782485	0.119347	0.138852	0.117222	0.296105	0.459821	0.393459	0.37366	0.208862	0.301564	0.303984	0.0694303	0.0546703	0.0800097	0.170795	0.310428	0.298013	0.28744	0.211186	0.275668	0.307795	0.344389	0.368856
645	-0.143082	-0.263369	-0.379384	-0.444546	-0.289051	-0.332062	-0.468307	-0.538881	-0.374473	-0.389279	-0.364308	-0.241488	-0.454424	-0.352574	-0.389752	-0.359395	-0.353656	-0.458568	-0.382951	-0.420716	-0.357689	-0.192458	-0.088626	-0.0426508	-0.0684264	0.00444312	-0.0397151	-0.0851735	-0.118189	-0.109819	-0.150712	-0.278284	-0.360732	-0.249771	-0.407355	-0.260167	-0.105376	-0.220743	-0.144598	-0.13908	-0.193894	-0.188927	-0.185778	-0.323369	-0.310705	-0.275762	-0.319339	-0.170341	-0.176342
646	-0.23467	-0.240831	-0.332672	-0.306432	-0.346776	-0.325192	-0.313013	-0.229788	-0.139498	-0.106664	-0.0484017	-0.195881	-0.242638	-0.0691205	-0.133685	-0.167023	-0.205099	-0.180382	-0.164027	-0.113749	-0.124575	-0.169224	-0.174471	-0.169428	-0.190733	-0.318673	-0.266469	-0.377355	-0.325806	-0.3488	-0.151104	-0.0008792	0.0713147	-0.144567	-0.148791	-0.0539818	0.0273337	-0.0588203	-0.112607	-0.144877	-0.107559	-0.0598927	-0.257849	-0.14555	-0.292266	-0.235607	-0.423273	-0.409323	-0.31955
647	-0.101739	-0.082591	-0.242803	-0.212929	-0.167078	-0.102717	-0.176918	-0.362259	-0.570638	-0.623296	-0.598075	-0.552282	-0.535176	-0.526915	-0.495184	-0.440935	-0.502616	-0.420877	-0.564753	-0.588083	-0.50735	-0.365786	-0.106946	-0.210378	-0.197207	-0.0213024	0.0648403	-0.0291575	0.0265735	0.0723122	0.0387332	0.0951086	0.0534761	0.0460357	-0.00886173	0.0512579	0.113578	0.271631	0.218927	0.196457	0.116778	0.10759	0.0629405	0.0592966	0.0527665	0.00276666	0.072246	-0.0251287	-0.0855544
648	0.365427	0.136788	0.164476	0.00609121	0.0220809	0.248722	0.358374	0.266851	0.3747	0.308232	0.209315	0.246897	0.196419	0.300688	0.212694	0.164006	0.149447	0.153458	0.105069	0.221447	0.00273322	0.13242	0.281192	0.132188	0.140899	0.112212	0.325411	0.35226	0.517079	0.638231	0.614734	0.80625	0.943182	0.802871	0.833684	0.63929	0.578824	0.545206	0.612451	0.418698	0.685146	0.678206	0.625642	0.645343	0.459836	0.397406	0.365951	0.476123	0.46515
649	-0.0095017	0.113134	0.222163	0.347626	0.435351	0.443053	0.585985	0.443496	0.259858	0.220431	0.221644	0.193214	0.153568	0.241467	0.205024	0.0268113	0.0623264	0.161517	0.385475	0.330881	0.269653	0.227758	0.143284	0.296944	0.330575	0.518432	0.564337	0.552281	0.526576	0.542605	0.508558	0.468365	0.561274	0.506793	0.565688	0.63435	0.625097	0.542894	0.597492	0.394624	0.344946	0.166331	0.124841	-0.0185076	-0.026537	0.103084	0.20827	0.0855317	0.14672
650	0.0604685	0.129784	0.253691	0.302228	0.340939	0.315684	0.409108	0.398517	0.42219	0.462285	0.508528	0.497314	0.398728	0.424312	0.282872	0.263141	0.299799	0.365206	0.353121	0.392541	0.381813	0.309349	0.26608	0.298315	0.149527	0.080589	-0.0710651	-0.0215717	-0.169799	-0.186329	-0.0585255	-0.0387445	0.0126715	0.0505382	0.164963	0.129387	0.0471726	0.0880485	0.0957091	0.113092	0.278869	0.32616	0.341401	0.37917	0.495431	0.482649	0.345862	0.197029	0.162707
651	-0.00118421	-0.0645346	-0.0691258	-0.0464569	0.131457	0.0692878	0.156174	0.136275	0.177469	0.248644	0.277371	0.345816	0.270369	0.458127	0.187339	0.184877	0.0644903	0.169876	0.21382	0.393926	0.442769	0.296785	0.224965	0.123598	0.140263	0.0792158	0.0781474	-0.026696	0.169743	0.61878	0.292207	0.29281	0.326577	0.576656	0.203995	0.292994	0.391662	0.495413	0.449105	0.457554	0.339538	0.276531	0.210362	0.116402	0.264816	0.271113	0.12152	0.218026	0.1486
652	0.00899701	0.0102654	0.0290233	-0.0488783	-0.0596789	-0.0426213	0.0121142	-0.0583416	-0.0835947	-0.158194	-0.265218	-0.34718	-0.226009	-0.21832	-0.200993	-0.224573	-0.264324	-0.311637	-0.362783	-0.38001	-0.449175	-0.29182	-0.0517937	-0.049559	0.0950748	0.0955707	0.0389869	-0.0597095	0.0155324	-0.0249285	-0.0724765	-0.214654	-0.384076	-0.229299	-0.444412	-0.345326	-0.351584	-0.351001	-0.304288	-0.0765773	-0.148695	-0.168815	-0.138901	-0.24325	-0.186366	-0.0832581	0.0297539	-0.101954	-0.205677
653	0.130894	0.0937231	0.121872	0.168271	0.134357	0.0612192	0.0238619	0.0838232	0.108822	0.131392	0.142569	0.177978	0.136294	0.240944	0.0592672	-0.0554857	-0.171481	-0.199932	-0.149244	-0.0292938	-0.00997085	0.138187	0.353906	0.131082	0.00916627	-0.125213	-0.118909	0.174826	0.291013	0.248515	0.466055	0.49023	0.356001	0.319967	0.218922	0.250139	0.219693	0.0419446	0.207818	-0.0180496	-0.123909	-0.0453929	-0.033981	-0.139719	-0.119995	-0.031053	0.028163	0.134344	0.198404
654	-0.0515792	-0.0575708	-0.0295956	-0.0804344	-0.180135	-0.264381	-0.260216	-0.332074	-0.184953	-0.0748474	-0.155948	-0.223394	-0.150278	-0.0460381	0.0512263	-0.109311	-0.0437679	-0.0509214	-0.0239732	-0.0325976	-0.0887511	-0.0995253	-0.0791795	-0.066702	-0.201465	-0.214401	-0.19575	-0.286871	-0.40215	-0.317192	-0.351887	-0.29378	-0.188074	-0.149198	0.151887	0.123436	0.200795	0.107903	-0.0489885	-0.0912634	-0.0913384	-0.196922	-0.104167	-0.0650963	0.1105	0.126362	0.0177915	0.079879	0.311318
655	0.0997818	0.0661145	-0.029995	-0.0471102	-0.0930113	-0.123343	-0.0514304	-0.00290782	-0.133774	-0.163025	-0.220915	-0.170714	-0.306313	-0.349302	-0.315988	-0.359402	-0.326864	-0.370124	-0.373366	-0.492673	-0.334634	-0.181223	-0.167991	-0.209228	-0.208874	-0.145565	-0.281184	-0.206433	0.0904879	0.176295	0.259205	0.292463	0.354251	0.534111	0.368051	0.423341	0.38844	0.175139	0.130486	0.15999	0.197616	0.0987018	0.0654787	0.0227091	-0.0923844	-0.062717	-0.0847753	-0.0779773	-0.186584
656	-0.144871	-0.119704	-0.152251	0.0110665	-0.0331971	-0.0260452	0.00218082	-0.0705866	-0.21276	-0.110164	-0.079228	-0.0135813	-0.0818822	-0.0290128	0.0506323	0.0866788	0.180659	0.197119	0.23501	0.152577	0.0859609	-0.0480483	0.00408739	0.0021266	-0.0344784	0.132823	0.248224	0.24696	0.243204	0.0384414	0.146902	0.167959	0.150605	0.316262	0.295123	0.497848	0.484017	0.484629	0.422712	0.495456	0.432713	0.284968	0.286439	0.422646	0.569755	0.493403	0.467621	0.384247	0.120766
657	-0.0747351	-0.179275	-0.200153	-0.0721263	-0.174806	-0.187682	-0.138728	-0.160255	-0.0650621	-0.0514704	0.0394739	-0.0524564	-0.0754066	-0.0261026	-0.0224985	0.0593414	0.0117479	0.201489	0.273436	0.234648	0.146056	0.22015	0.339185	0.393682	0.692132	0.894899	0.987216	0.861711	0.526451	0.547384	0.580611	0.413559	0.414003	0.255563	0.48936	0.698983	0.516823	0.618894	0.430832	0.400185	0.304581	0.304077	0.160722	0.218513	0.230318	0.198627	0.125523	0.0847904	-0.0291669
658	-0.295696	-0.277614	-0.291506	-0.238773	-0.288489	-0.215793	-0.305832	-0.306939	-0.241008	-0.266788	-0.289646	-0.236572	-0.275448	-0.40603	-0.323653	-0.380582	-0.320277	-0.209377	-0.215221	-0.266838	-0.328181	-0.341436	-0.311411	-0.434984	-0.436817	-0.470549	-0.307799	-0.334501	-0.337954	-0.401752	-0.427027	-0.381848	-0.418819	-0.487891	-0.398467	-0.389946	-0.427647	-0.444418	-0.403691	-0.487747	-0.357907	-0.398709	-0.430168	-0.248801	-0.374378	-0.168706	-0.162905	-0.141643	-0.0607127
659	-0.0668465	-0.023772	-0.0217366	0.0429063	-0.22826	-0.225451	-0.334838	-0.25868	-0.199248	-0.274258	-0.250455	-0.260622	-0.333038	-0.244145	-0.163499	-0.0797907	-0.161971	-0.0163273	-0.0882949	-0.164306	0.0247451	-0.124077	-0.114561	-0.0856678	-0.0417005	-0.229297	-0.236443	0.0424474	0.0171504	0.22999	0.184821	0.189945	0.281849	0.199772	0.0743309	-0.118446	0.112804	0.0386589	0.115204	0.0672828	0.0939521	0.0654486	-0.0425213	-0.091245	0.0493638	-0.0472253	-0.0721782	-0.267042	-0.333724
660	-0.684097	-0.673938	-0.574174	-0.547208	-0.607468	-0.689906	-0.552363	-0.51639	-0.403802	-0.335941	-0.411795	-0.46213	-0.432229	-0.563346	-0.344156	-0.351339	-0.433823	-0.471909	-0.524461	-0.610391	-0.546122	-0.513294	-0.429409	-0.33485	-0.303279	-0.330328	-0.266003	-0.270977	-0.450916	-0.287515	-0.108108	-0.204417	-0.109719	0.0632976	-0.032663	0.0120956	-0.0295044	-0.0521623	-0.238104	-0.286178	-0.433653	-0.45887	-0.495283	-0.320387	-0.328893	-0.272342	-0.505141	-0.455451	-0.390878
661	0.111207	0.0800423	0.104171	0.079776	-0.0285675	-0.134252	-0.108788	-0.0842721	-0.199301	-0.245331	-0.209025	-0.212709	-0.265861	-0.191099	-0.0264394	0.0556641	0.0404472	-0.172782	-0.242236	-0.226495	-0.202512	-0.184638	-0.220489	-0.102219	0.0762636	0.0850873	0.0939506	0.273574	0.234332	0.329403	0.277777	0.304258	0.335507	0.416536	0.527722	0.562087	0.484892	0.595662	0.59643	0.543129	0.366942	0.368819	0.243529	0.293682	0.130361	0.0578129	0.0334642	-0.0460082	-0.0662396
662	-0.1774	-0.154352	-0.158848	-0.160175	-0.23206	-0.233566	-0.291814	-0.401666	-0.312343	-0.361753	-0.233449	-0.187595	-0.171221	-0.211003	0.0760249	-0.0439999	-0.109025	-0.156114	-0.235431	-0.301207	-0.162617	-0.226604	0.00851061	0.0869381	0.099962	0.0334781	0.0241576	0.239643	0.132884	0.254315	0.224845	0.0199271	0.0823713	0.0176531	-0.0582838	0.000561921	-0.0461032	-0.137979	-0.12167	-0.139238	-0.153043	-0.0549952	-0.139593	0.0838977	0.0534369	-0.140307	-0.177136	-0.193803	-0.212419
663	0.28996	0.135657	0.260379	0.17866	0.144285	0.153474	0.304631	0.32522	0.278506	0.14826	0.0536088	-0.0324315	-0.0475528	0.0223145	-0.158122	-0.0716824	-0.156993	-0.195102	-0.254339	-0.29721	-0.346254	-0.337831	-0.346303	-0.359639	-0.235224	-0.110665	0.0324453	0.141933	0.34477	0.400257	0.402695	0.576984	0.450275	0.369846	0.400042	0.26802	0.0122361	0.00359046	-0.18649	-0.0189675	0.0374024	0.0612058	0.0905923	0.0974043	0.0198099	-0.0757568	-0.255668	-0.231542	-0.11098
664	-0.39827	-0.424337	-0.384435	-0.414109	-0.62512	-0.557013	-0.556388	-0.373108	-0.152029	-0.248624	-0.311653	-0.353518	-0.367302	-0.445611	-0.428366	-0.212625	-0.239237	-0.138832	-0.355631	-0.414359	-0.31892	-0.229744	-0.215006	-0.158368	-0.119465	-0.161603	-0.248693	-0.135566	-0.176383	-0.198202	-0.035979	-0.100372	-0.0503625	-0.215214	-0.28224	-0.294898	-0.261628	-0.247188	-0.321822	-0.509589	-0.482494	-0.504036	-0.378573	-0.369006	-0.558581	-0.557971	-0.621784	-0.658974	-0.441909
665	0.190379	0.223804	0.225299	0.259235	0.24046	0.171656	0.0318963	-0.0521388	-0.214574	-0.182402	-0.101192	-0.0367661	-0.0494088	0.144848	0.107397	0.136805	0.11749	0.454172	0.440398	0.458366	0.371869	0.330418	0.20061	0.197362	0.174887	0.198049	0.168273	0.0839217	-0.214694	-0.199564	-0.473521	-0.634684	-0.580344	-0.399554	-0.240454	-0.102267	-0.18873	-0.0345541	-0.0042218	-0.259261	-0.183389	-0.350285	-0.31931	-0.264825	-0.0428305	-0.124897	0.112957	0.161881	-0.114872
666	-0.227416	-0.23095	-0.244119	-0.17385	-0.0876486	-0.138439	-0.091373	0.0219907	-0.0390457	-0.250188	-0.148072	0.0114888	0.0533262	-0.138864	0.0999641	-0.000908377	0.074912	-0.0684409	-0.0575576	0.139648	0.118038	0.102034	0.153151	0.148108	0.192508	0.189908	0.00401443	0.243622	0.0570661	-0.0107769	-0.0388926	-0.0997758	-0.00987743	-0.266021	-0.183964	-0.381574	-0.223529	-0.274934	-0.183494	-0.0306118	-0.157118	-0.0305639	-0.0218195	-0.0775739	-0.153839	0.173763	0.330113	0.333937	0.315431
667	-0.210871	-0.237814	-0.190715	-0.413772	-0.2868	-0.286932	-0.387768	-0.327009	-0.256672	-0.200065	-0.238299	-0.318803	-0.201177	-0.276487	-0.162273	-0.208449	-0.365691	-0.378344	-0.447726	-0.445826	-0.376583	-0.285416	-0.241662	-0.184592	-0.0615639	-0.156475	-0.17587	-0.237278	-0.199047	-0.315577	-0.568092	-0.681361	-0.658228	-0.546363	-0.731033	-0.746151	-0.74776	-0.686169	-0.567386	-0.695616	-0.757143	-0.622902	-0.407709	-0.413961	-0.469438	-0.435757	-0.467987	-0.458034	-0.529493
668	-0.46612	-0.4091	-0.458336	-0.183948	-0.199827	-0.176635	-0.0547927	-0.211878	-0.203445	-0.236512	-0.0850402	-0.274652	-0.343455	-0.21557	-0.174294	-0.137592	-0.104268	-0.14852	-0.128382	-0.0509168	-0.24954	-0.0610535	-0.0409838	-0.0170222	-0.117365	-0.0146597	0.0734143	-0.120029	-0.285437	-0.665817	-0.47388	-0.588937	-0.526557	-0.715922	-0.706535	-0.661649	-0.861976	-0.668786	-0.731238	-0.584296	-0.460147	-0.482406	-0.514966	-0.642119	-0.564004	-0.554255	-0.480778	-0.419829	-0.631123
669	0.402445	0.199987	0.280933	0.357023	0.397007	0.402296	0.27657	0.312136	0.327585	0.25838	0.214753	0.235185	0.116502	0.185577	0.251152	0.172031	0.210407	0.351693	0.190253	0.00815421	0.198984	0.148552	0.13358	0.100281	0.0945204	0.164084	-0.0795478	0.00157037	0.21962	-0.00261396	-0.0217969	0.0462148	0.303882	0.22155	0.418266	0.531264	0.70259	0.601163	0.718192	0.476029	0.500388	0.565084	0.718163	0.887272	0.872395	0.719108	0.674353	0.852088	0.568337
670	-0.11265	-0.172998	-0.229881	-0.114196	-0.147796	-0.149003	0.10834	-0.03229	-0.0635123	-0.045787	-0.0608411	-0.147824	0.0958165	0.099065	0.0307457	0.149804	0.0298668	0.0813114	0.154667	0.0829238	0.112717	0.0659921	0.187033	0.292244	-0.120204	0.0577195	0.299545	0.0720176	-0.0931792	0.0954814	0.00591845	0.358342	0.425019	0.153071	0.25766	0.305929	0.176124	0.535642	0.409378	0.388546	0.286784	0.445844	0.227643	0.278458	0.365681	0.0772062	0.15859	0.013748	0.0427677
671	-0.247529	-0.259196	-0.361132	-0.537127	-0.506182	-0.46012	-0.44818	-0.395874	-0.229419	-0.289796	-0.396468	-0.537117	-0.128723	-0.260279	-0.159377	-0.0540997	-0.153242	-0.294118	-0.218707	0.00450081	-0.304474	-0.225451	0.0598851	-0.0614329	-0.128999	0.0739878	-0.367737	-0.352407	-0.214468	-0.220837	-0.177596	-0.0467103	-0.0804097	-0.16789	-0.0420352	-0.0291149	0.00719968	0.0200059	-0.11487	-0.172052	0.0179109	-0.235571	-0.177897	-0.0391734	-0.13392	-0.117958	-0.213754	-0.0351023	-0.0474881
672	-0.0812107	0.0244256	0.144569	0.17696	0.124157	-0.0739207	-0.215142	-0.22222	-0.0489819	-0.165437	-0.017715	-0.0909515	-0.18843	-0.173485	-0.264294	-0.15226	-0.340951	-0.226229	0.0194432	-0.0280759	-0.00710373	-0.23789	-0.328674	-0.401323	-0.385739	-0.478484	-0.448482	-0.449551	-0.589886	-0.63665	-0.590005	-0.484805	-0.392955	-0.131369	-0.102555	-0.0984484	0.109781	0.241016	0.396625	0.193587	0.430749	0.278682	0.224582	0.139357	0.327538	0.0692296	-0.155518	0.0683386	-0.162142
673	-0.0446927	0.00604648	0.123268	0.238943	-0.0094733	-0.115846	-0.261581	-0.232111	-0.1206	0.00126252	0.233024	-0.147458	-0.100661	-0.260836	-0.265025	-0.0928788	-0.20349	-0.110025	-0.117899	-0.245951	-0.0917391	-0.17934	-0.0416577	-0.308841	-0.30726	-0.389879	-0.442601	-0.276914	-0.440041	-0.586952	-0.648372	-0.455733	-0.196573	-0.227387	-0.062673	-0.00620323	0.058021	0.258321	-0.207711	-0.137662	-0.0622465	-0.0239762	-0.421193	-0.422512	0.0964523	-0.330794	-0.136722	-0.331023	-0.187813
674	0.369029	0.244219	0.257081	0.100695	-0.0186645	0.173037	0.127949	0.269302	0.142837	0.408446	0.503485	0.303287	0.361509	0.133294	0.124246	0.0396196	0.242551	-0.021857	0.153605	0.0706773	-0.0324366	0.0628397	0.125008	0.00957803	-0.177796	-0.157241	-0.0938092	-0.278929	-0.401017	-0.0955019	-0.0954272	0.0434261	0.557308	0.72571	0.688388	0.838768	0.704131	0.424287	0.159403	0.391335	0.292431	0.0758043	0.339831	0.398639	0.270665	0.148354	0.212349	0.17425	0.0574981
675	-0.66083	-0.584136	-0.420785	-0.546515	-0.537121	-0.676029	-0.736938	-0.862154	-0.756008	-0.91183	-0.821369	-0.810332	-0.718235	-0.669846	-0.798655	-0.913111	-0.766539	-0.64648	-0.527985	-0.68897	-0.505066	-0.658088	-0.643317	-0.633711	-0.602405	-0.600908	-0.381345	-0.73768	-0.47545	-0.596619	-0.818648	-0.535108	-0.75985	-0.701291	-0.689792	-0.744523	-0.934295	-0.77625	-0.862132	-0.863966	-1.01308	-0.90106	-0.828882	-0.849593	-0.746207	-0.599124	-0.846207	-1.0177	-1.0778
676	0.117714	0.127754	0.115813	0.113453	0.0976716	0.0762343	0.0447197	0.0586649	-0.00777089	0.0104759	0.00369028	0.00246426	-0.0143633	-0.00455734	-0.0326207	-0.0312059	-0.0402335	-0.0479988	-0.0361208	-0.0598563	-0.0834104	-0.0969121	-0.0743436	-0.0824531	-0.0856191	-0.108848	-0.112369	-0.108035	-0.176764	-0.164903	-0.14521	-0.105543	-0.1404	-0.166598	-0.153698	-0.132435	-0.158548	-0.175719	-0.190208	-0.174569	-0.169599	-0.178126	-0.194025	-0.1849	-0.242296	-0.208513	-0.219286	-0.196061	-0.222423
677	-0.0913831	-0.128325	-0.171542	-0.187243	-0.1968	-0.158851	-0.0411392	-0.00714608	-0.0419783	-0.0999482	-0.125138	-0.117126	0.041923	0.0757798	0.055162	-0.00164355	-0.0373435	-0.10997	-0.153181	-0.142042	-0.189226	-0.247887	-0.252373	-0.273999	-0.252257	-0.126654	-0.0276054	0.029702	0.0335187	0.00712159	-0.0257889	-0.0814498	-0.0671931	-0.0345895	-0.00724931	0.0877939	0.0666859	0.0332321	0.000807952	-0.0244572	-0.0475475	0.0260282	0.107068	0.102562	0.0276195	-0.00278593	-0.0439353	-0.116519	-0.143669
678	0.569955	0.480665	0.435394	0.385272	0.336508	0.288479	0.269948	0.219183	0.175768	0.326138	0.448731	0.409561	0.363919	0.34317	0.290419	0.194797	0.171425	0.200899	0.183247	0.138024	0.104956	0.0462413	0.0133156	0.0220709	-0.0731022	-0.0567568	-0.0631514	-0.0985232	-0.115618	-0.14328	-0.186443	-0.186721	-0.192708	-0.160698	-0.128441	-0.124215	-0.150957	-0.183779	-0.136123	0.0550007	0.296764	0.42802	0.386834	0.361314	0.33493	0.317319	0.459932	0.524014	0.57378
679	-0.222216	-0.167949	-0.259623	-0.235782	-0.187783	-0.048517	0.0319629	-0.0116756	-0.0408271	-0.0680038	-0.0901458	-0.214064	-0.226604	-0.205878	-0.191743	-0.167822	-0.198569	-0.133671	0.0506165	0.178167	0.255226	0.415727	0.400971	0.31609	0.288002	0.254297	0.235002	0.144303	0.0480531	-0.00743474	-0.0178617	-0.0373978	-0.140538	-0.0322655	0.199449	0.411022	0.423158	0.322729	0.310426	0.264015	0.222058	0.217067	0.272222	0.305599	0.317641	0.344051	0.263011	0.165297	0.219579
680	-0.154549	-0.143329	-0.171737	-0.166828	-0.180073	-0.204983	-0.230499	-0.262094	-0.250035	-0.233483	-0.236822	-0.137671	-0.142773	-0.150052	-0.144789	-0.129811	-0.143473	-0.212696	-0.220056	-0.259126	-0.261301	-0.264811	-0.262924	-0.272326	-0.287546	-0.32177	-0.306072	-0.301926	-0.336244	-0.339945	-0.280848	-0.277015	-0.279149	-0.305972	-0.326063	-0.342683	-0.268288	-0.236958	-0.219411	-0.219081	-0.206046	-0.232253	-0.22958	-0.211519	-0.204052	-0.195626	-0.215296	-0.19604	-0.204069
681	-0.354614	-0.345191	-0.334036	-0.332794	-0.233307	0.00585631	0.15696	0.1066	0.051097	0.0106838	-0.00866794	0.0411751	0.155325	0.0941134	0.0378059	-0.00981051	-0.0449974	-0.0907779	-0.127545	-0.177362	-0.197177	-0.202305	-0.198368	-0.247351	-0.290626	-0.288647	-0.295966	-0.235215	-0.299145	-0.263484	-0.25778	-0.284824	-0.290994	-0.285547	-0.290253	-0.319762	-0.29637	-0.347864	-0.357487	-0.368973	-0.362281	-0.39043	-0.349932	-0.344525	-0.275148	-0.272361	-0.263215	-0.276915	-0.306667
682	0.469615	0.431927	0.357192	0.372132	0.3211	0.321368	0.307127	0.287945	0.260451	0.196616	0.181367	0.124235	0.0707332	0.0965014	0.121778	0.107234	0.10529	0.0622241	0.102273	0.0861782	0.0353041	0.0345676	0.0317942	-0.00172471	-0.0381948	-0.0600591	0.0549322	0.0718304	0.0513764	0.075078	0.0779272	0.0602555	-0.00937371	0.0341347	0.072974	0.112416	0.108912	0.0947239	0.00937821	-0.0212054	0.0227639	0.0407807	0.0374182	0.0364354	-0.0186815	-0.0427975	-0.089321	-0.0777845	-0.105564
683	-0.368045	-0.344136	-0.381337	-0.342209	-0.319889	-0.129048	0.00243201	0.0781195	0.0365604	0.0252366	-0.00692731	-0.049986	-0.0389212	-0.08663	-0.0890315	-0.112932	-0.137606	-0.104663	-0.122251	-0.108261	-0.12349	-0.0843991	0.00959538	0.00983957	0.0295065	-0.0322565	0.0251577	0.105105	0.204873	0.340507	0.429427	0.501294	0.496075	0.373627	0.352152	0.365348	0.360662	0.294063	0.25972	0.244503	0.212182	0.163358	0.177473	0.13677	0.118772	0.0716293	0.072515	0.111088	0.140215
684	-0.263511	-0.258691	-0.248616	-0.304305	-0.253737	-0.0940398	0.00794134	-0.0386849	-0.0958892	-0.126644	-0.0980188	0.08489	0.254531	0.505437	0.518095	0.454266	0.432789	0.486846	0.458501	0.441927	0.380179	0.320883	0.219805	0.127628	0.114141	0.061416	0.0143672	-0.0564686	-0.0136668	0.117779	0.149967	0.141043	0.181091	0.385921	0.368208	0.431613	0.330087	0.255351	0.336993	0.392081	0.37768	0.353924	0.300615	0.194948	0.210186	0.200653	0.0839506	0.0353085	0.0502843
685	-0.260752	-0.282335	-0.322085	-0.309583	-0.297947	-0.253666	-0.276688	-0.250749	-0.249771	-0.304117	-0.280945	-0.222721	-0.277079	-0.258053	-0.252732	-0.225499	-0.24824	-0.229625	-0.281158	-0.296046	-0.307183	-0.290051	-0.287934	-0.263114	-0.234749	-0.229744	-0.278785	-0.230875	-0.300432	-0.248662	-0.216218	-0.245924	-0.257999	-0.285621	-0.291081	-0.269489	-0.319414	-0.269169	-0.260857	-0.270583	-0.213013	-0.185626	-0.256732	-0.281449	-0.268056	-0.206103	-0.228897	-0.140119	-0.232277
686	-0.134754	-0.112585	-0.122977	-0.120124	-0.109925	0.166292	0.373859	0.452137	0.34873	0.340458	0.315741	0.326023	0.353786	0.467654	0.558545	0.670015	0.575789	0.522158	0.44106	0.384311	0.265885	0.230557	0.178099	0.0926154	0.0593337	0.0491858	0.00621325	0.000529642	-0.0317363	-0.0496652	-0.00254447	0.0166055	-0.012963	0.00640068	-0.0532451	-0.110392	-0.148477	-0.194601	-0.158279	-0.175801	-0.149188	-0.180106	-0.190462	-0.138371	-0.191186	-0.242634	-0.247496	-0.229135	-0.296353
687	-0.0934152	-0.0737791	-0.0898987	-0.156211	-0.195569	-0.096437	0.0646775	0.0746272	0.0863335	0.023469	0.0575639	0.0708015	0.165948	0.159869	0.131584	0.0552064	0.0831649	0.00960156	0.00345317	-0.0837135	-0.0772816	-0.0616537	-0.0472854	-0.0405083	-0.0941956	-0.132751	-0.100488	-0.0832816	-0.19463	-0.170213	-0.178934	-0.213603	-0.215961	-0.251384	-0.221242	-0.258181	-0.242956	-0.245759	-0.283054	-0.26172	-0.303891	-0.276897	-0.288962	-0.313586	-0.256027	-0.287173	-0.246184	-0.244751	-0.224782
688	0.0903651	0.0199488	0.082077	0.0172328	-0.00227812	-0.0440432	-0.0946007	-0.0282577	-0.0381185	-0.0533311	-0.121678	-0.0048145	0.0140446	-0.0390643	-0.0615335	-0.124922	-0.129913	-0.136744	-0.0983495	-0.119971	-0.15526	-0.154807	-0.173161	-0.1923	-0.153267	-0.188909	-0.164227	-0.196836	-0.267892	-0.244829	-0.337891	-0.344144	-0.307985	-0.32917	-0.26703	-0.210095	-0.197182	-0.216583	-0.228813	-0.269986	-0.21447	-0.183872	-0.163609	-0.193416	-0.180679	-0.219774	-0.149245	-0.186765	-0.169013
689	-0.247992	-0.282012	-0.304424	-0.323435	-0.344404	-0.402295	-0.363599	-0.387214	-0.386535	-0.375896	-0.3695	-0.37059	-0.335535	-0.356261	-0.352847	-0.296409	-0.138169	-0.0450437	-0.0738381	-0.128434	-0.124685	-0.107863	-0.0533267	0.118723	0.17399	0.187895	0.104019	0.0431489	0.0204923	-0.063266	-0.164368	-0.263146	-0.253762	-0.257981	-0.259457	-0.226034	-0.200265	-0.218713	-0.226537	-0.206565	-0.23191	-0.251172	-0.271811	-0.3085	-0.290976	-0.336866	-0.340007	-0.331441	-0.360748
690	-0.215502	-0.137524	-0.131748	-0.175149	-0.181447	-0.13484	-0.226446	-0.16565	-0.267946	-0.161327	0.171089	0.302609	0.331783	0.424205	0.423949	0.311933	0.314214	0.191327	0.148076	0.0741594	0.0932792	0.0589411	0.0300258	-0.0684233	-0.0668444	-0.0815167	-0.079037	-0.156269	-0.180245	-0.187302	-0.211467	-0.154241	-0.0979751	-0.151936	-0.188731	-0.159985	0.0407627	0.0460311	-0.0120583	-0.0399624	-0.0657408	-0.0690885	-0.0365307	-0.108534	-0.133096	-0.0728155	-0.154048	-0.127542	-0.143991
691	0.277856	0.271738	0.243062	0.217944	0.249892	0.285362	0.433554	0.408875	0.378281	0.296766	0.325533	0.321181	0.33646	0.406262	0.314223	0.268198	0.229065	0.196682	0.202194	0.172007	0.221299	0.352748	0.416044	0.36705	0.312058	0.318522	0.427042	0.481351	0.535593	0.491828	0.516771	0.506535	0.443557	0.476205	0.497246	0.523904	0.531558	0.543191	0.516315	0.595331	0.518131	0.579214	0.581293	0.561331	0.593282	0.583464	0.537488	0.5248	0.541801
692	-0.1998	-0.183166	-0.165015	-0.11743	-0.161671	-0.280361	-0.267928	-0.276467	-0.220327	-0.17915	-0.176989	-0.22236	-0.164824	-0.142527	-0.147111	-0.188387	-0.186716	-0.222235	-0.199881	-0.147957	-0.194024	-0.225915	-0.207494	-0.215273	-0.246317	-0.207885	-0.277475	-0.308416	-0.375131	-0.399629	-0.376873	-0.376495	-0.326272	-0.351921	-0.280874	-0.247551	-0.285141	-0.226421	-0.322349	-0.356711	-0.271937	-0.27551	-0.30446	-0.284118	-0.267026	-0.255526	-0.282722	-0.304445	-0.244523
693	0.0756106	0.101235	0.287706	0.413889	0.3592	0.333237	0.296145	0.298919	0.281917	0.286084	0.256931	0.234925	0.196272	0.162155	0.166646	0.157187	0.188329	0.363661	0.516216	0.540254	0.457069	0.447619	0.480852	0.464931	0.415912	0.398412	0.655083	0.740635	0.690136	0.759513	0.838394	0.859149	0.848487	0.75374	0.791957	0.731581	0.656072	0.62124	0.58603	0.566035	0.559108	0.569553	0.64386	0.633777	0.606199	0.652812	0.638687	0.522162	0.430327
694	-0.305919	-0.295818	-0.311133	-0.27874	-0.256792	-0.294229	-0.2535	-0.224453	-0.200681	-0.215312	-0.247682	-0.249215	-0.241602	-0.226453	-0.325156	-0.213039	-0.11062	0.124085	0.32761	0.355002	0.367133	0.287756	0.261077	0.242378	0.217841	0.167589	0.199588	0.0052268	0.0532408	-0.0210274	0.0101499	-0.0322941	-0.0466109	0.014162	0.0539621	0.130371	0.0898699	0.0352057	0.0173174	-0.00376107	-0.0368051	-0.00617655	0.131426	-0.00810465	0.0226618	-0.0112379	-0.0805982	-0.0270773	-0.10092
695	0.579645	0.549397	0.448356	0.328472	0.325744	0.312265	0.138521	0.107053	0.0677189	0.0261742	0.0643848	0.0491165	0.0228431	0.0652523	0.0133388	-0.0765066	-0.0653722	-0.108673	-0.0615507	0.125802	0.303468	0.370027	0.347066	0.371438	0.363318	0.390751	0.289006	0.197675	0.213213	0.181239	0.0969275	0.157992	0.153591	0.0755015	0.0608658	0.0685253	0.0583758	0.025214	-0.039662	-0.0457197	-0.121838	-0.139776	-0.0676768	-0.0923727	-0.16195	-0.110285	-0.209309	-0.259793	-0.164449
696	0.233286	0.180611	0.139745	0.134647	0.156164	0.163964	0.116965	0.0673025	0.101626	0.095519	-0.0478545	-0.001897	0.0366698	0.0300674	0.0330422	0.0592478	-0.0178486	0.0225195	-0.0326488	-0.0893103	0.0726815	0.00308147	-0.0140243	0.00412279	-0.044383	-0.0728473	-0.136088	-0.125013	-0.0939466	-0.117161	-0.141099	-0.164216	-0.166956	-0.233339	-0.193712	-0.234677	-0.277151	-0.206371	-0.329466	-0.172144	-0.20475	-0.14717	-0.194651	-0.215874	-0.199513	-0.195102	-0.162558	-0.156081	-0.172924
697	0.00832183	0.153246	0.125969	0.123025	0.143253	0.0607511	0.0308882	0.0495326	0.0736174	0.180557	0.254395	0.260035	0.228807	0.28281	0.23233	0.159377	0.111701	0.127105	0.100017	0.135777	0.123217	0.0804791	0.0798522	0.0324836	0.113993	0.0394368	0.114856	0.0734415	0.100258	0.114281	0.0478961	0.0751443	0.078608	0.0373274	-0.100507	-0.0700323	-0.0376247	-0.0507398	-0.0297803	-0.0254854	0.000850732	-0.00116032	-0.0232313	-0.0387575	-0.0112037	-0.0262602	-0.0190262	-0.0926527	-0.0210065
698	0.0340206	0.126642	0.0569414	0.0406918	0.100598	0.0338592	0.0148666	0.00862845	0.067489	-0.0112704	0.0278051	-0.0524036	-0.0397496	0.00369516	-0.0304845	-0.0571486	-0.0659726	0.0445907	0.0233931	-0.0131526	-0.0238314	-0.0800181	-0.102603	-0.137337	-0.158498	-0.202821	-0.19285	-0.151874	-0.180336	-0.151392	-0.104433	-0.108265	-0.132226	-0.24289	-0.260531	-0.34495	-0.325964	-0.338776	-0.290839	-0.332722	-0.274357	-0.224218	-0.143455	-0.13658	-0.12323	-0.106893	-0.127124	-0.134518	-0.230171
699	-0.113661	-0.0994496	-0.0500768	-0.101264	-0.00845459	-0.0317109	-0.0221402	-0.0752515	-0.0941417	-0.0781887	0.0227543	0.0230855	-0.0210294	-0.11815	-0.140338	-0.0438794	-0.0833248	-0.148857	-0.151453	-0.203166	-0.166999	-0.177883	-0.143934	-0.0973167	-0.137627	-0.0727019	0.1366	0.180358	0.118621	0.1423	0.134861	0.0903585	0.0424921	-0.0637799	0.0207031	0.0687915	0.0337992	-0.00740643	0.0385817	-0.0160837	0.102007	0.066622	0.117485	0.158274	0.17764	0.129028	0.0961094	0.0903765	0.110564
700	-0.153778	-0.35438	-0.297018	-0.355508	-0.367319	-0.33282	-0.338622	-0.361466	-0.30576	-0.367385	-0.357906	-0.407195	-0.40182	-0.284419	-0.221869	-0.412044	-0.361974	-0.210315	-0.193993	-0.245511	-0.297109	-0.357243	-0.39334	-0.406383	-0.372485	-0.349579	-0.341384	-0.265722	-0.380388	-0.375019	-0.242485	-0.200969	-0.229131	-0.0545557	-0.0543522	-0.296099	-0.144654	-0.220834	-0.256158	0.0870405	0.219334	0.149199	0.15275	0.231045	0.068872	-0.0294755	0.0341653	-0.0886305	-0.0120577
701	-0.0340524	0.0197911	-0.0283048	-0.0774417	-0.114892	-0.155498	-0.167322	-0.218675	-0.119277	-0.0458943	-0.0458446	-0.0778384	-0.0808641	-0.12611	-0.171632	-0.181574	-0.105846	-0.157388	-0.160212	-0.128885	-0.144435	-0.102428	-0.122948	-0.1288	-0.143588	-0.111656	-0.147243	-0.126812	-0.138392	-0.118897	-0.0294558	0.0251501	-0.102902	-0.0687577	-0.116065	-0.103386	-0.124711	-0.141228	-0.049489	-0.0156344	0.155708	0.355264	0.385133	0.375894	0.287539	0.273353	0.267625	0.180033	0.166439
702	-0.141209	-0.211708	-0.25846	-0.257624	-0.254037	-0.196348	-0.17374	-0.0835377	-0.031263	-0.0683688	-0.13534	-0.125804	-0.005168	0.281461	0.294632	0.236561	0.12449	0.183436	0.270762	0.228789	0.241958	0.221987	0.243369	0.259179	0.247982	0.120624	0.0113839	-0.0203318	0.0714455	0.11381	0.11677	0.124191	0.0266939	-0.0214077	-0.0240192	-0.182452	-0.185552	-0.203754	-0.154985	-0.172071	0.0619619	0.36586	0.419142	0.335876	0.227984	0.234697	0.136112	0.0835319	-0.0559638
703	0.0488169	-0.00550549	-0.00137138	0.00487589	0.0652869	0.0412219	-0.0885248	-0.111278	-0.0401229	0.0125397	-0.0461305	-0.0936758	-0.0585916	-0.2194	-0.154417	-0.0644649	-0.147094	-0.134016	0.128343	0.375689	0.613893	0.57282	0.551659	0.529691	0.40314	0.426193	0.382623	0.416834	0.427951	0.32285	0.330762	0.240757	0.167971	0.166006	0.157786	0.021743	-0.00448041	0.0609649	-0.137231	0.0448189	-0.0349819	-0.0217803	-0.112941	-0.144473	-0.0988682	-0.148922	-0.104563	-0.14004	-0.11603
704	0.13198	0.140122	0.205532	0.212156	0.199802	0.138506	0.0778494	0.0721177	0.064196	0.0809056	0.0230922	0.0200765	0.109475	0.0538117	0.0870346	0.0899016	0.0061854	0.105938	-0.0303687	0.301267	0.424576	0.377328	0.346697	0.370853	0.257309	0.376614	0.361663	0.188827	0.231884	0.111719	-0.0153742	0.0369337	-0.0169928	-0.102135	-0.0562342	-0.0251387	-0.0926751	-0.120703	-0.0290716	-0.0751645	-0.232119	-0.245592	-0.23687	-0.291934	-0.214831	-0.28223	-0.250969	-0.221552	-0.23411
705	0.273208	0.212436	0.174306	0.0702104	0.0172683	-0.0156128	0.00615892	0.0134342	-0.020302	-0.0534067	-0.0274477	0.0458827	0.257925	0.420788	0.44007	0.383313	0.385312	0.229276	0.293293	0.185197	0.0858509	0.0583425	0.087239	0.105952	0.2278	0.212635	0.0845261	0.0621373	0.0358903	0.0490426	-0.0307797	-0.116079	-0.0167288	0.0636246	0.0192088	-0.0157556	0.0575845	-0.0224986	-0.0351822	-0.13419	0.0262206	0.222163	0.126026	0.0531362	0.0362833	-0.0268632	-0.0197163	0.268565	0.211314
706	-0.303964	-0.296215	-0.279874	-0.243428	-0.32055	-0.251072	-0.343234	-0.322254	-0.237312	-0.19521	-0.204314	-0.266391	-0.219848	-0.240866	-0.276153	-0.253459	-0.245869	-0.298215	-0.297508	-0.278351	-0.271697	-0.251322	-0.318687	-0.340502	-0.367381	-0.375853	-0.455355	-0.371647	-0.362441	-0.398489	-0.411711	-0.271373	-0.232547	-0.28657	-0.271593	-0.265053	-0.272974	-0.264801	-0.27972	-0.221339	-0.240688	-0.249544	-0.260538	-0.231751	-0.230004	-0.262709	-0.289937	-0.0999656	-0.0610345
707	-0.243534	-0.213854	-0.189998	-0.164144	-0.120252	-0.00912918	0.00228355	-0.0438489	-0.110481	-0.138065	-0.108906	-0.159785	-0.179834	-0.257647	-0.152667	-0.189208	-0.166442	0.0504049	-0.0149069	-0.0768679	-0.0676837	-0.139486	-0.11978	-0.193204	-0.273115	-0.223164	-0.264394	-0.267874	-0.301032	-0.324503	-0.212151	-0.179452	0.197421	0.840766	1.28858	1.11875	0.995957	1.03836	0.830957	0.790256	0.914987	0.98397	0.807764	0.829614	0.689708	0.665592	0.611172	0.515279	0.520024
708	0.0947508	0.350815	0.369992	0.346299	0.274721	0.0688189	0.0936865	0.159276	0.286138	0.144136	0.179757	0.0973412	0.0992378	-0.0323689	0.01351	-0.083449	-0.0606585	-0.0649456	0.169057	0.447473	0.589367	0.475084	0.440948	0.449338	0.377401	0.315197	0.540605	0.774295	0.920026	0.905457	0.738637	0.753196	0.703997	0.682546	0.63786	0.704907	0.674156	0.586492	0.451925	0.4782	0.375101	0.3291	0.246264	0.280914	0.200536	0.281542	0.140721	0.110586	0.154679
709	-0.0232059	-0.0141455	0.00340216	0.0285452	0.206546	0.404788	0.341962	0.31661	0.292229	0.236103	0.161765	0.253761	0.251848	0.253879	0.210711	0.239592	0.279588	0.229192	0.201032	0.170128	0.121473	0.0776992	0.0871397	0.0911208	0.0741639	-0.0132735	0.0246536	0.182724	0.279195	0.30573	0.305008	0.288963	0.278434	0.287681	0.277715	0.230387	0.254363	0.28885	0.25118	0.232608	0.250109	0.154815	0.151903	0.137201	0.156841	0.0968598	0.129821	0.127926	0.0518612
710	0.0450733	-0.0503155	0.00578564	-0.149946	-0.187112	-0.0729696	-0.0342176	0.012512	0.0420502	0.195308	0.109458	0.144452	0.312605	0.501187	0.617148	0.659984	0.62627	0.596747	0.621158	0.655187	0.586766	0.57974	0.448188	0.349794	0.304221	0.17757	0.134289	0.221205	0.164385	0.0627737	0.0601004	0.0371614	0.103867	0.231296	0.460776	0.540343	0.585154	0.492911	0.53698	0.478273	0.37926	0.338024	0.427586	0.562017	0.666141	0.609562	0.620416	0.577448	0.447068
711	-0.437436	-0.390535	-0.387042	-0.399572	-0.350929	-0.380043	-0.410675	-0.393305	-0.37232	-0.370063	-0.330678	-0.323527	-0.359278	-0.389983	-0.391406	-0.257046	-0.260305	-0.271587	-0.272133	-0.332552	-0.366249	-0.317023	-0.256332	-0.249683	-0.185951	-0.259635	-0.249477	-0.356429	-0.370973	-0.442062	-0.326748	-0.249702	-0.269856	-0.372437	-0.460059	-0.386382	-0.364382	-0.317803	-0.38401	-0.386131	-0.389254	-0.353936	-0.363305	-0.349852	-0.386217	-0.274964	-0.261973	-0.268635	-0.241759
712	0.138451	0.209036	0.302412	0.235175	0.157221	0.0898105	0.0900574	0.0754161	-0.0337561	-0.0815822	-0.0667101	0.0244719	-0.0434935	-0.0561372	-0.118573	0.023619	0.251997	0.191439	0.212542	0.157298	0.232778	0.109326	0.0484784	-0.0254533	-0.031598	-0.0313006	-0.0794768	0.0573194	0.440363	0.559899	0.6183	0.602599	0.84674	0.82853	0.621169	0.52825	0.410141	0.273936	0.246978	0.160044	0.111061	0.0706709	-0.101741	-0.137689	-0.102035	-0.161033	-0.149395	-0.0678566	-0.0298763
713	-0.110842	-0.114624	-0.101937	-0.117931	-0.160964	-0.0191914	-0.030448	-0.0806014	-0.0857223	-0.0327738	-0.0254716	-0.0280608	-0.0094722	-0.101237	-0.132058	-0.151349	-0.090066	-0.0645148	-0.0816309	-0.174381	-0.171224	-0.146165	-0.132844	-0.171608	-0.156469	-0.142517	-0.162132	-0.154456	-0.118596	-0.162676	-0.202072	-0.216703	-0.212095	-0.265596	-0.291464	-0.295379	-0.305875	-0.299691	-0.297496	-0.333671	-0.378307	-0.43848	-0.451324	-0.422168	-0.433071	-0.413752	-0.422445	-0.368655	-0.350986
714	0.213167	0.138938	0.0824697	-0.00249688	-0.0384772	-0.078202	-0.082796	-0.0740282	-0.0550912	-0.0531113	-0.0225593	-0.0807331	-0.103592	-0.143406	-0.143636	-0.24348	-0.177486	-0.222213	-0.220329	-0.217	-0.184711	-0.0937996	-0.106488	-0.0797305	-0.136365	-0.161453	-0.118347	-0.0952146	-0.168897	-0.0891095	-0.0888745	-0.0631353	-0.0324847	-0.111083	-0.20951	-0.233742	-0.201422	-0.255027	-0.326125	-0.28955	-0.283885	-0.277394	-0.231429	-0.239006	-0.16508	-0.221166	-0.216809	-0.199789	-0.158518
715	-0.0926667	-0.150764	-0.263626	-0.18102	-0.107451	-0.228898	-0.254269	-0.162068	-0.189181	-0.281019	-0.163024	-0.110723	-0.235051	-0.155445	-0.171692	-0.190187	-0.228919	-0.212212	-0.192543	-0.236825	-0.254497	-0.103182	-0.125961	-0.113782	-0.0055093	-0.109076	-0.0849399	-0.0750425	-0.0204102	0.0378459	-0.0876776	-0.105298	-0.119497	-0.042484	-0.170382	-0.0183381	-0.0350164	-0.0226308	-0.116354	-0.0939275	-0.0878045	-0.116826	-0.208097	-0.155065	-0.194334	-0.0645429	-0.229979	-0.0322055	-0.0727875
716	0.00243879	0.0532283	-0.0843383	-0.0623514	-0.0307702	-0.191833	-0.186904	-0.16271	-0.123129	-0.0990392	-0.122905	-0.193739	-0.213918	-0.273888	-0.216773	-0.103356	-0.0898329	-0.177484	-0.116796	-0.0515057	0.339181	0.299833	0.211256	0.124491	0.0726494	0.0947433	0.0723961	0.0671871	0.153615	0.0931102	0.0884474	-0.0166334	-0.111188	-0.0385385	-0.0754355	-0.0950712	-0.0524442	0.00617186	0.235748	0.17521	0.295697	0.262875	0.190137	-0.000786237	-0.0816907	-0.0472024	-0.203927	-0.203765	-0.174591
717	0.132928	0.110547	0.118788	0.137292	0.112775	0.0360901	-0.0193567	-0.00239866	0.0163678	0.0446886	0.119084	0.144811	0.152908	0.13043	0.191552	0.180624	0.189383	0.161489	0.143656	0.121359	0.144871	0.136358	0.0509704	0.0115313	0.0883122	0.100723	0.12993	0.124031	0.0983992	0.158579	0.124649	0.137619	0.155606	0.296161	0.245518	0.262674	0.313565	0.25449	0.230194	0.21338	0.121455	0.167614	0.188856	0.172441	0.179551	0.18429	0.234834	0.210378	0.246759
718	-0.168827	-0.102278	-0.0314542	-0.137777	-0.186085	-0.172202	-0.28099	-0.167551	-0.26084	-0.238831	-0.257254	-0.246925	-0.145486	-0.159653	-0.132612	-0.135517	-0.215374	-0.139888	-0.123419	-0.0927452	-0.137082	0.0166956	0.132795	0.219233	0.203907	0.0726558	0.0841547	0.0730451	0.0523723	0.0572251	0.124879	0.0109299	0.0305803	-0.0755512	-0.0587398	0.00468971	0.00931741	-0.123308	-0.0609652	-0.176211	-0.172965	-0.19794	-0.187354	-0.24048	-0.282474	-0.242367	-0.251226	-0.253055	-0.273513
719	-0.273435	-0.259274	-0.30297	-0.3718	-0.386005	-0.311462	-0.356424	-0.365604	-0.359744	-0.371903	-0.369372	-0.423449	-0.471746	-0.317325	-0.219457	-0.160073	-0.147804	-0.0670764	0.0156874	0.0248915	-0.00633258	-0.0284087	-0.0594062	-0.0547609	0.0111896	-0.0510916	-0.0558936	-0.050852	-0.0738943	-0.177885	-0.134102	-0.156213	-0.160484	-0.170743	-0.130737	-0.0678234	-0.0440048	-0.0520524	-0.148626	-0.0861347	-0.13127	-0.207461	-0.171457	-0.14922	-0.187744	-0.295396	-0.280555	-0.361726	-0.285539
720	-0.180002	-0.0586642	0.0690734	0.341663	0.450564	0.539117	0.440397	0.364455	0.357934	0.295709	0.300303	0.234262	0.237722	0.243181	0.146386	0.0708503	0.0692201	0.000739492	0.040365	0.31893	0.502043	0.668495	0.525249	0.506082	0.663	0.837074	0.892653	1.13358	1.31616	1.35505	1.30136	1.18163	0.950744	0.780792	0.690997	0.66761	0.561772	0.550417	0.534185	0.566287	0.50294	0.31382	0.366169	0.341361	0.279084	0.178932	0.175565	0.130361	0.110087
721	0.0561222	0.34143	0.52844	0.629057	0.509028	0.473614	0.375417	0.342414	0.246711	0.269653	0.160609	0.188864	0.233237	0.263935	0.0960419	0.0621015	-0.0540656	-0.0590718	-0.0168815	-0.106391	-0.157622	-0.157832	-0.175677	-0.153415	-0.104932	-0.0999995	-0.109924	-0.133178	-0.139606	-0.109199	-0.0778506	-0.038735	-0.109569	-0.224798	-0.0992292	-0.26093	-0.191524	-0.307883	-0.240808	-0.286371	-0.148637	0.0108837	-0.00519126	0.0291823	0.223086	0.213889	0.211658	0.18229	0.0593611
722	-0.166149	-0.236594	-0.220596	-0.159632	-0.185439	-0.24982	-0.214573	-0.208542	-0.173316	-0.122492	-0.160916	-0.118477	-0.305203	-0.268476	-0.24198	-0.263256	-0.272375	-0.186324	-0.287529	-0.306336	-0.334291	-0.2958	-0.331231	-0.288812	-0.300862	-0.224344	-0.0587094	-0.00561544	-0.085332	-0.0211802	-0.0852583	-0.0636313	-0.0528768	-0.101783	-0.179438	-0.172493	-0.119743	-0.00274603	0.0279049	0.0423057	-0.0156408	-0.0479376	-0.167488	-0.103574	-0.0618075	-0.116901	-0.0884325	-0.137519	-0.0345889
723	0.172314	0.148114	0.145879	0.104246	0.1053	0.29556	0.683691	0.66618	0.570801	0.49771	0.360028	0.340405	0.29812	0.436388	0.334806	0.388584	0.292734	0.292709	0.254102	0.175658	0.119006	0.0805115	0.163481	0.06725	0.131573	-0.00217411	0.0642869	0.219363	0.349595	0.248293	0.167019	0.222916	0.695044	1.30862	1.56941	1.54645	1.42892	1.455	1.41152	1.50073	1.41098	1.60761	1.70297	1.62095	1.50237	1.23656	1.08947	0.957252	0.876633
724	0.228643	0.211781	0.257448	0.204549	0.223374	0.190177	0.109978	0.184646	0.179374	0.154506	0.196982	0.240911	0.166287	0.156664	0.15013	0.193549	0.219243	0.206638	0.175234	0.0891159	0.0912832	0.0618514	0.108326	0.121452	0.180733	0.181843	0.100321	0.0754662	0.0110246	-0.00393069	0.0456325	0.123486	0.0866916	0.0473363	-0.0165938	0.00760061	-0.0275946	0.0112454	0.00550842	0.0337083	0.00939009	0.03996	0.0122002	0.0483994	0.069165	-0.0122572	0.0300811	0.072998	0.0710331
725	0.0280958	-0.0141152	0.0492634	0.0371375	-0.0107366	-0.14167	-0.143986	-0.196915	-0.16549	-0.220594	-0.193381	-0.309645	-0.363822	-0.352501	-0.432615	-0.325085	-0.178572	0.0280024	0.0913612	0.131382	0.224675	0.189686	0.353685	0.56817	0.45755	0.412153	0.379772	0.302345	0.177967	0.0967095	0.0401588	0.0806847	0.0398402	0.0455153	0.184005	0.0976808	0.080394	-0.000306036	-0.0728831	-0.0739082	-0.181029	-0.235542	-0.296745	-0.362656	-0.37775	-0.390467	-0.331196	-0.536028	-0.406087
726	0.83956	0.750486	0.752467	0.665115	0.490921	0.469392	0.47476	0.395803	0.328133	0.369586	0.332741	0.332784	0.298778	0.202686	0.201466	0.0724294	0.0784675	0.0985088	-0.018273	0.20095	0.775973	0.885128	0.823669	0.72336	0.809532	0.784391	0.678043	0.517135	0.413552	0.387612	0.246543	0.209126	0.230339	0.30451	0.278134	0.191463	0.14518	0.125557	0.0642314	0.038769	0.000737401	-0.00496527	-0.109882	-0.0854833	-0.0238099	-0.0298545	0.0435168	0.136323	0.123037
727	-0.0550629	-0.0740054	-0.118116	-0.0509932	0.040175	0.323759	0.52274	0.556633	0.381778	0.235219	0.130582	0.216869	0.5698	0.514855	0.55069	0.43673	0.285084	0.0841485	0.0509626	0.0634138	0.0119107	-0.0258192	-0.122071	-0.19436	-0.291246	-0.198963	-0.126202	-0.205975	-0.108314	-0.242731	-0.267583	-0.281889	-0.344799	-0.142953	-0.247126	-0.11214	-0.209629	-0.264953	-0.149146	0.160526	0.120269	0.586053	0.739078	0.532614	0.448865	0.410404	0.385354	0.270423	0.15575
728	-0.316513	-0.340385	-0.307022	-0.322607	-0.222246	-0.0607376	-0.115741	-0.0393062	-0.207432	-0.135938	-0.158492	-0.145674	-0.138901	-0.133921	-0.100732	-0.187072	-0.285528	-0.316875	-0.352131	-0.515445	-0.479052	-0.425062	-0.352893	-0.248698	-0.134305	-0.145403	-0.212678	-0.202352	-0.0751637	-0.143235	-0.111772	-0.114957	-0.159126	-0.118916	-0.112379	-0.100464	-0.127181	-0.0428789	0.00542011	0.0669311	0.100041	0.0614875	0.0509104	0.0763079	0.0765441	0.0889045	0.0270242	-0.0689112	-0.0393599
729	-0.14707	-0.176813	-0.172561	-0.274628	-0.185139	0.0216591	-0.0363452	-0.0200544	-0.0325846	-0.0365225	0.00434281	-0.0187061	0.0698716	0.0627915	-0.0738007	-0.0673358	-0.214969	0.0301708	0.181809	0.0969527	0.0602983	-0.0167033	-0.114386	-0.198068	-0.255625	-0.253919	-0.335702	-0.412803	-0.363707	-0.181949	-0.21189	-0.175436	0.0854375	1.15553	1.63793	1.57401	1.33642	1.33194	1.01182	1.06315	1.09711	0.942774	0.944496	0.980745	1.03605	0.931405	0.885584	0.716175	0.589628
730	0.112469	0.156783	0.129222	0.124019	0.105885	0.0709064	0.0620983	0.0515126	0.017136	0.0747406	0.0528338	0.119854	0.233498	0.321042	0.33819	0.225168	0.148195	0.0604507	0.0738847	0.0756208	0.0620324	0.0319446	0.00580847	-0.0224147	-0.0321571	-0.0810973	-0.0289762	0.0251898	-0.000629733	-0.0104847	-0.0562477	-0.0205208	-0.0151761	-0.0400719	-0.0869025	-0.137138	-0.15769	-0.191229	-0.196897	0.0135751	0.0406414	0.148482	0.0820015	0.0501056	0.0779132	0.121491	0.0955154	0.0994162	0.129602
731	-0.282294	-0.219889	-0.152493	-0.230697	-0.303055	-0.320186	-0.306807	-0.303202	-0.323335	-0.284411	-0.346084	-0.309481	-0.360939	-0.341918	-0.342395	-0.0729255	0.0423858	0.123631	0.224214	0.180098	0.124392	0.13945	0.124187	0.286887	0.273191	0.225453	0.186432	0.148253	0.125142	0.0665779	-0.0737098	-0.00883749	-0.0870925	-0.0965885	-0.170874	-0.0768472	-0.144273	-0.27793	-0.223933	-0.153798	-0.240515	-0.248478	-0.274025	-0.286432	-0.343307	-0.367163	-0.242113	-0.287279	-0.267474
732	-0.0182426	-0.0958641	-0.158816	-0.165238	0.112994	0.337753	0.28161	0.242362	0.0427188	-0.0291111	-0.133659	-0.125956	-0.154345	-0.205638	-0.31302	-0.264984	-0.422703	-0.330193	-0.357028	-0.334111	-0.344169	-0.375031	-0.357832	-0.378703	-0.242954	-0.0932095	-0.0488125	-0.0938325	-0.0576839	-0.126877	-0.257655	-0.260053	-0.318607	-0.326305	-0.358012	-0.294353	-0.324981	-0.415359	-0.410142	-0.372404	-0.342057	0.0205283	0.330586	0.363098	0.356643	0.40006	0.442305	0.411348	0.319336
733	-0.126507	-0.119275	-0.100188	-0.113544	-0.171938	-0.280638	-0.305161	-0.201638	-0.151692	-0.222628	-0.187875	-0.22298	-0.287874	-0.21645	-0.0816746	-0.147204	-0.258031	-0.0286696	-0.185637	-0.148669	-0.0710684	-0.0594745	-0.100789	-0.216999	-0.29834	-0.250871	-0.168624	-0.1966	-0.216203	-0.221684	-0.165225	-0.240713	-0.2118	-0.193868	-0.298359	-0.349724	-0.269445	-0.256478	-0.0100524	0.0522737	0.0163209	0.0663437	-0.101868	-0.180026	-0.199289	-0.200775	-0.138998	-0.196996	-0.122219
734	0.215293	0.255347	0.231496	0.114082	0.208072	0.333131	0.258884	0.252352	0.289319	0.277844	0.183761	0.146083	0.136945	0.23367	0.203922	0.287591	0.218887	0.267231	0.139691	0.0763646	0.0310198	-0.019069	-0.00407608	-0.0933637	-0.106581	-0.0594841	-0.0328986	-0.0821509	-0.0827883	0.0303864	0.0372684	-0.0240128	-0.0145229	0.0135779	0.00501116	0.0307534	0.069815	0.0111424	-0.0129132	-0.034807	-0.0608922	-0.0199802	-0.0223472	0.00114311	0.0300586	0.0737575	0.134119	0.105796	0.0986439
735	0.715965	0.703137	0.621088	0.55285	0.504889	0.543899	0.422599	0.402799	0.336632	0.244032	0.239899	0.109373	0.00861091	0.0611824	0.0453198	-0.00934719	0.0548314	0.146243	0.206984	0.177595	0.157545	0.0953486	0.133767	0.143099	0.127652	0.126679	0.149944	0.183591	0.143223	0.0247719	0.0178085	0.0214565	0.024548	0.034868	0.108477	0.0747642	0.0995037	0.0376489	-0.110066	-0.062548	-0.138773	-0.221051	-0.186112	-0.153716	-0.206856	-0.318407	-0.343181	-0.386765	-0.244117
736	-0.0108133	-0.0634684	-0.103711	-0.127647	-0.201188	-0.201799	-0.243575	-0.158447	-0.0710631	-0.0814432	0.0374172	0.0544208	0.17611	0.18013	0.225415	0.188655	0.112545	0.162658	0.109268	0.0445315	0.0133317	-0.00229991	-0.0204069	-0.0495743	-0.0132065	-0.0456635	-0.0983757	0.041834	0.0393024	0.0739155	0.0629853	0.0872008	0.00991812	0.000543818	-0.0534975	-0.095428	-0.0543657	-0.0934976	-0.0316663	0.0621459	0.195439	0.314045	0.280259	0.278617	0.163966	0.0789606	0.165955	0.234328	0.162101
737	0.082738	0.00708989	0.00937048	0.00857237	-0.128606	0.0240465	-0.0853972	-0.135372	-0.0605545	-0.131928	-0.152486	0.190828	0.654407	0.610976	0.64643	0.833029	0.753272	0.688867	0.60231	0.49607	0.417868	0.259405	0.250173	0.0874557	0.053132	0.0461126	0.043893	0.0893102	0.301879	0.299074	0.571051	0.630504	0.760319	0.916302	0.79277	0.725362	0.747069	0.735528	0.656064	0.633986	0.569246	0.562148	0.502317	0.398531	0.313645	0.268609	0.301543	0.267993	0.209835
738	0.0550667	0.0400313	0.0810429	0.0908602	0.0229811	-0.0604882	-0.0088083	-0.0505109	0.0269566	0.00594419	0.0630725	0.0281296	-0.000792926	0.00434236	-0.0696497	-0.0318742	-0.019026	-0.00894251	-0.0695852	0.00533252	0.00406773	0.0469536	-0.00264769	0.0139465	-0.0554675	-0.00721911	-0.0219197	-0.00327862	0.0337659	0.0409521	0.029863	0.053656	0.0726434	0.096363	0.113361	0.103413	0.121662	0.0279068	0.0240122	0.0577857	-9.2584e-05	0.00804261	-0.012513	-0.0254871	-0.0173353	0.0357582	0.0998799	0.075092	0.0758453
739	0.0844573	0.0845855	-0.0224571	-0.0219693	0.219476	0.619715	0.51887	0.505883	0.478669	0.462464	0.416992	0.453203	0.331587	0.343274	0.26196	0.339596	0.416249	0.454598	0.480394	0.497205	0.255338	0.167374	0.208129	0.159073	0.256658	0.170198	0.130291	0.104865	-0.0468391	-0.0721633	0.0677791	-0.0396384	-0.008405	-0.000329903	0.0996905	0.555221	1.29882	1.60229	1.54835	1.42572	1.31641	1.51964	1.71795	1.5719	1.40008	1.16039	1.22641	1.03131	0.907094
740	-0.186866	-0.151613	-0.167118	-0.178439	-0.193791	-0.132961	-0.310327	-0.145253	-0.163353	-0.201662	-0.14402	-0.203183	-0.24053	-0.246824	-0.135829	-0.107059	-0.24858	-0.203567	-0.219664	-0.111676	-0.135494	-0.181746	-0.266291	-0.204039	-0.204905	-0.204221	0.0336114	0.0991291	0.236369	0.503196	0.557319	0.822386	0.711515	0.589589	0.473486	0.496086	0.369956	0.292192	0.139893	0.084962	0.166243	0.170993	0.0666731	0.0115043	0.00132222	0.0437769	-0.07257	-0.00825322	0.192545
741	-0.119436	-0.136923	-0.0743308	-0.127417	-0.132832	-0.146244	-0.0382803	-0.064374	-0.129653	-0.14771	-0.229989	-0.089368	-0.152997	-0.0821789	-0.09884	-0.12094	-0.161088	-0.152428	-0.162049	0.0511751	0.0101433	0.0802373	-0.04603	-0.316435	-0.264973	-0.317878	-0.147658	-0.0673283	-0.0648153	-0.0692007	0.00323319	0.0695416	-0.0144385	-0.118632	-0.0490247	0.0169391	-0.0136803	-0.00761963	-0.0989821	-0.250141	-0.271768	-0.307535	-0.352957	-0.351691	-0.279738	-0.186026	-0.175151	-0.139389	-0.000876025
742	0.112049	0.225971	0.435649	0.392008	0.31287	0.172629	0.123691	0.220551	0.0858711	0.0867793	-0.0138048	-0.0227817	0.148121	0.282592	0.426317	0.307461	0.30317	0.284438	0.233615	0.371753	0.395066	0.306395	0.446291	0.323735	0.2867	0.249913	0.153548	0.0890211	-0.00788707	0.0306817	-0.0944566	-0.0405585	0.108561	0.0789316	-0.00365416	0.0700847	0.301534	0.553483	0.65722	0.625125	0.670687	0.816177	1.0267	0.871112	0.625777	0.534989	0.522847	0.437238	0.375487
743	-0.367406	-0.259869	-0.0320981	0.0608043	0.0538856	0.042707	0.0115686	-0.00384309	-0.0890347	-0.097424	-0.274482	-0.283274	-0.293496	-0.339938	-0.459051	-0.388091	-0.28169	0.137355	0.28658	0.349183	0.227213	0.332284	0.321483	0.206065	0.148602	0.0653479	0.544388	0.423493	0.412572	0.474371	0.454161	0.524798	0.531385	0.449366	0.387342	0.276781	0.229914	0.0896838	-0.0618932	0.0755806	-0.0860577	-0.239129	0.0863279	0.00950948	-0.0664238	-0.314381	-0.329353	-0.37492	-0.325364
744	-0.0971027	-0.131673	-0.246465	-0.22485	0.0123063	0.351634	0.595298	0.589025	0.498172	0.50828	0.432512	0.483041	0.413215	0.222471	0.230829	0.307025	0.191021	0.235545	0.154172	0.15273	0.153583	0.166239	0.216132	0.360061	0.391925	0.230064	0.274143	0.308932	0.262343	0.35309	0.222948	0.28086	0.344099	0.267115	0.274358	0.201348	0.0964911	0.034331	0.0508287	0.00427194	-0.0594276	-0.0541566	0.205783	0.506732	0.500026	0.529228	0.347426	0.286597	0.16308
745	0.309821	0.290897	0.271819	0.30028	0.290995	0.260744	0.363246	0.208092	0.209574	0.181244	0.112966	0.110573	0.207762	0.115039	0.0634091	0.271491	0.43802	0.185199	0.0828818	0.108553	-0.0174315	0.00675609	-0.000891797	0.0911351	-0.0554236	-0.151017	-0.164241	-0.156713	-0.19623	-0.322129	-0.279679	-0.407288	-0.271278	-0.191996	-0.209578	-0.197049	-0.277709	-0.352103	-0.250108	-0.202915	-0.30352	-0.1579	-0.175603	-0.229842	-0.162243	-0.246474	-0.167654	-0.172054	-0.338786
746	-0.0972926	-0.115771	-0.209154	-0.15661	-0.251687	-0.306236	-0.337121	-0.35543	-0.355823	-0.406568	-0.389649	-0.298231	-0.377427	-0.367649	-0.410541	-0.236014	-0.215662	-0.136942	-0.0221727	-0.0680084	-0.222099	-0.171916	0.104606	0.0542346	-0.0143325	-0.0241894	0.00829943	0.0251541	-0.133834	-0.133107	-0.0844674	-0.080879	-0.0708975	-0.0553601	-0.0338336	-0.103462	0.047954	0.0986014	0.0043844	-0.0208542	-0.0052062	0.145897	0.0231678	0.0466102	-0.0515328	0.0684346	0.033181	0.0574499	0.00707176
747	0.139797	0.117591	0.0686562	-0.031758	-0.0215544	0.0288736	-0.0649713	0.0198351	-0.165191	-0.0631433	-0.0401695	-0.120496	-0.00890935	-0.107204	-0.117936	-0.0440289	-0.089255	-0.150861	-0.164162	-0.347333	-0.166934	-0.180504	-0.18539	-0.133724	-0.0725988	0.0131773	-0.029502	0.164831	0.171672	0.134135	0.2208	0.265937	0.0283213	0.192465	-0.0209165	-0.0944803	-0.0453507	0.0920085	0.129053	0.180994	0.185775	0.160066	0.157098	0.131726	0.128183	0.107554	0.219221	0.111657	0.00178499
748	0.613318	0.553555	0.539496	0.553811	0.5224	0.561446	0.419326	0.235276	0.184658	0.0834066	0.294996	0.216142	0.221746	0.243938	0.144111	0.0375285	0.0132349	-0.0399981	-0.0564706	0.0754523	0.00704244	-0.140033	-0.397976	-0.206577	-0.23435	-0.254772	-0.286081	-0.46907	-0.451164	-0.247672	0.0997881	0.444846	0.702967	1.50844	1.57757	1.72271	1.76429	1.60126	1.69166	1.90964	1.97732	1.78666	2.01272	2.01511	1.63922	1.42066	1.45603	1.27489	1.27984
749	0.382716	0.289859	0.283864	0.272802	0.190709	0.305855	0.373844	0.322502	0.319574	0.255373	0.139868	0.0928658	0.397805	0.76455	0.842101	0.829944	0.684668	0.959503	1.17887	1.04193	1.01176	0.997589	0.911117	0.712403	0.72621	0.834226	0.804627	0.797248	0.685107	1.01437	1.3653	1.42287	1.39615	1.28441	1.29208	1.29119	1.15927	1.14576	1.00141	0.970044	0.851348	0.715304	0.680073	0.579087	0.532977	0.570537	0.492872	0.529574	0.535524
750	-0.0606826	-0.0125275	-0.175098	-0.220064	-0.155907	-0.136196	-0.246649	-0.166609	0.21268	0.603345	0.637293	0.752186	0.533563	0.431039	0.337999	0.190225	0.257773	0.29623	0.492617	0.349703	0.104927	0.0684093	0.0343443	0.0417266	0.131266	0.0540129	0.0154074	-0.0987177	-0.235353	-0.275342	-0.124462	-0.143354	-0.190184	-0.107476	-0.154175	-0.177131	-0.173722	-0.252474	-0.235921	-0.168481	-0.161118	-0.15582	-0.217198	-0.350862	-0.219125	-0.295673	-0.168121	-0.128275	-0.136353
751	-0.278983	-0.314403	-0.354387	-0.272544	-0.228587	-0.159693	-0.0896579	0.0233196	-0.0828634	-0.128595	-0.0983605	-0.159648	-0.106846	0.00140191	0.048008	0.0776931	0.0374511	0.0245825	0.0601593	0.180271	0.124551	0.121384	0.0187886	0.136462	0.069269	-0.115685	-0.151796	-0.292933	-0.332285	-0.34005	-0.460366	-0.43152	-0.351453	-0.119481	-0.0388503	0.152406	0.0929316	-0.026932	-0.176881	-0.2412	-0.196366	-0.177661	-0.16331	-0.176257	-0.228477	-0.177945	-0.171227	-0.0742931	0.0626146
752	-0.379894	-0.373196	-0.495594	-0.290802	-0.38077	-0.199297	-0.268346	-0.274669	-0.148224	-0.0888107	-0.145387	-0.12927	0.00954087	-0.048155	-0.188505	-0.212194	-0.25474	-0.141656	-0.126247	-0.152682	-0.134631	-0.13143	-0.0772005	0.000457719	0.0595529	0.0975157	-0.013351	-0.00272495	-0.172052	-0.20884	-0.266777	-0.209137	-0.271371	-0.438918	-0.383465	-0.318137	-0.257409	-0.290161	-0.093637	-0.078859	-0.160057	-0.0783155	0.0389972	0.109901	-0.0274404	-0.177054	0.0479436	0.109371	0.200077
753	0.0113808	-0.117549	-0.0322727	-0.0567563	0.0186778	-0.145666	-0.100139	-0.108047	-0.0648404	0.0342667	0.136948	0.0679964	0.0495463	-0.0297436	-0.0775784	0.0363461	0.0408763	0.0673404	0.154529	0.148762	0.1641	0.112191	0.193016	0.10853	0.11672	0.104526	0.0671341	0.0597484	-0.0310378	-0.0664971	-0.100554	-0.122123	-0.0658305	-0.104937	-0.0656556	0.00475401	-0.0632423	-0.0539435	0.00690932	-0.038749	-0.0411064	-0.00609302	0.017847	-0.0549227	-0.0512398	-0.0113996	0.074551	0.00276587	0.0516635
754	-0.0391388	-0.0714579	-0.0902409	-0.0420938	-0.0643215	-0.0218622	0.0752278	0.0745432	0.0224174	-0.0404302	0.0125307	0.0372676	0.145272	0.188715	0.17511	0.00530434	-0.0497642	-0.0761221	-0.00731646	0.0827421	0.0442068	-0.0292396	0.0320125	0.080151	-0.0715711	-0.164424	-0.27721	-0.46006	-0.513102	-0.374831	-0.415025	-0.2222	-0.245136	-0.298712	-0.22948	-0.148475	-0.285865	-0.378445	-0.3232	-0.0931387	-0.0126471	-0.13502	-0.0645976	-0.0278624	-0.121228	0.000609901	0.0389186	-0.0757316	0.048198
755	-0.321724	-0.450694	-0.314243	-0.196457	-0.0996401	-0.117931	0.0254938	-0.15954	-0.0512101	-0.111773	-0.0127565	-0.156354	-0.102548	0.099153	0.0919068	0.0666298	0.0168517	-0.0599981	0.0291457	0.0315169	-0.0304815	-0.031441	-0.0351399	-0.0545294	-0.121459	-0.205299	-0.100827	-0.194237	0.0354131	0.0378346	0.118247	0.0173072	-0.15598	-0.34966	-0.167144	-0.312178	-0.285823	-0.26189	-0.287508	-0.357469	-0.414884	-0.443981	-0.528681	-0.50617	-0.354354	-0.327025	-0.313225	-0.372858	-0.341264
756	0.00228655	-0.0513737	0.000151108	0.0960815	0.00612766	0.0288645	-0.0986086	-0.112415	0.122248	0.188972	0.13974	0.169944	0.159818	0.056414	0.0711796	0.0328678	0.117659	0.022806	0.0631544	-0.0562188	-0.0777976	-0.140286	-0.154203	-0.0873606	-0.182829	-0.168258	-0.199057	-0.116838	-0.00778554	0.046497	0.00300237	-0.0224241	-0.0710274	-0.165536	-0.0797124	0.153866	0.30811	0.363638	0.373184	0.289496	0.456265	0.273558	0.25121	0.32043	0.199151	0.214812	0.217294	0.35465	0.105647
757	-0.196115	-0.210382	-0.148395	-0.140431	-0.0648416	-0.149806	-0.187693	-0.251958	-0.0590056	0.0308647	0.10118	0.0930097	0.00717968	-0.152833	-0.0910786	-0.109373	-0.216027	-0.0796388	0.154266	0.249403	0.325598	0.240996	0.111611	0.0951369	0.206209	0.146554	-0.0899229	-0.129624	-0.0911752	-0.168013	-0.104903	0.0199802	-0.0285981	-0.287466	-0.130635	-0.160994	-0.0813156	-0.03325	-0.0723894	-0.0485081	-0.0717575	0.441085	0.348166	0.386078	0.274732	0.293173	0.269965	0.248365	0.134401
758	-0.323217	-0.253723	-0.227991	-0.164857	-0.239696	-0.0533683	-0.139125	-0.0502547	-0.143032	-0.251683	-0.236792	-0.166474	-0.195798	-0.155999	-0.131533	-0.230269	-0.210732	-0.230605	-0.15227	-0.179514	-0.0604065	-0.101237	-0.0668102	-0.256958	-0.160353	-0.0464334	-0.0383575	-0.327471	-0.177428	-0.237124	-0.203987	-0.353765	-0.283149	-0.530978	-0.39236	-0.342606	-0.27977	-0.0797288	-0.0515453	-0.25758	-0.35552	-0.307792	-0.393684	-0.313994	-0.30026	-0.230264	-0.0107481	0.00020458	-0.0501291
759	-0.33821	-0.140091	-0.0330577	0.00802836	0.0880686	0.247916	0.320146	0.296904	0.114298	0.191024	0.0871568	0.392624	0.444259	0.524337	0.559041	0.510171	0.387026	0.204926	-0.0795196	-0.260556	-0.316823	-0.26426	-0.140447	-0.133251	0.0448919	0.0367617	0.113408	0.298993	0.369093	0.407107	0.405363	0.280674	0.119309	-0.115372	-0.107441	-0.0795247	-0.121902	-0.189922	-0.130192	0.213436	0.169173	-0.121341	-0.245739	-0.233701	-0.146169	-0.223543	-0.0162092	-0.0903125	-0.00213805
760	-0.160359	-0.201738	-0.259495	-0.297963	-0.256058	-0.401568	-0.271679	-0.264333	-0.180026	-0.241265	-0.162827	-0.165938	-0.167418	-0.106863	-0.0674381	-0.187962	-0.12977	-0.212353	-0.194199	-0.266214	-0.449937	-0.358332	-0.325893	-0.399908	-0.412319	-0.0244322	0.0137308	0.0278251	0.02138	-0.00861668	-0.0726699	-0.108222	-0.0909012	0.181605	0.450419	0.400521	0.308784	0.323465	0.27278	0.317737	0.207493	0.177615	0.0353723	0.0548844	0.13417	0.0183917	0.0622314	0.0777967	0.0505514
761	0.441475	0.360577	0.321439	0.321728	0.313171	0.250619	0.320413	0.27327	0.261426	0.340932	0.266319	0.245679	0.33195	0.337995	0.208167	0.151436	0.113725	0.115169	0.451769	0.591793	0.788583	0.614783	0.495068	0.514956	0.565125	0.31446	0.295889	0.31386	0.275909	0.247294	0.256939	0.227711	0.312048	0.501444	0.298838	0.40882	0.378245	0.357954	0.336208	0.41956	0.354628	0.251395	0.403306	0.566734	0.563857	0.540147	0.467866	0.506449	0.50106
762	0.31917	0.228413	0.116448	0.178605	0.0671978	-0.0757217	-0.209901	-0.249478	-0.185291	-0.151417	-0.125863	-0.20458	-0.242712	-0.255168	-0.324303	-0.278268	0.000231553	-0.225491	-0.177674	-0.227839	-0.178488	-0.169896	-0.0774033	-0.180196	-0.0395559	0.00242225	0.18715	0.302864	0.200069	0.0977436	0.168251	0.103886	0.0494789	0.256499	0.264635	0.124426	0.214773	0.175451	0.318776	0.327339	0.303787	0.0791041	0.0593801	0.149963	0.187981	0.0376783	0.148091	0.196051	0.0474061
763	0.440996	0.65819	0.603008	0.510384	0.349852	0.36538	0.348359	0.213573	0.211347	0.210923	0.165657	0.13139	0.306631	0.586046	0.495266	0.618958	0.59395	0.464166	0.501358	0.416119	0.248808	0.309124	0.356953	0.175357	-0.00945241	0.0756024	0.343032	0.572459	0.720818	1.1925	1.30962	1.14068	0.915279	0.791602	0.687914	0.722741	0.584565	0.518323	0.374054	0.307093	0.132632	-0.00882964	-0.0952653	0.00798769	0.0876179	0.0467364	-0.00756062	0.0111167	-0.023643
764	-0.328035	-0.178806	-0.177048	-0.075833	-0.215717	-0.561473	-0.451327	-0.450595	-0.374283	-0.237388	-0.239619	-0.384828	-0.223454	-0.204368	-0.284163	-0.355649	-0.419747	-0.334321	-0.299568	-0.2061	-0.252721	-0.173936	-0.153722	-0.237199	-0.280914	-0.317749	-0.407935	-0.409165	-0.500762	-0.506385	-0.548926	-0.487567	-0.451301	-0.489148	-0.22784	-0.215864	-0.222798	-0.255853	-0.379659	-0.478881	-0.283346	-0.409207	-0.434746	-0.27157	-0.162377	-0.107794	-0.259416	-0.28764	-0.286932
765	-0.130641	-0.0701063	-0.160311	-0.0594539	-0.191578	-0.0045211	0.135533	0.0530555	0.176393	0.0417093	0.126419	-0.0130961	-0.0321546	-0.123597	-0.181383	-0.0475498	-0.0159269	-0.262994	-0.402787	-0.326491	-0.15121	-0.149678	-0.15348	0.00666034	-0.235311	-0.0375646	-0.1735	0.106176	0.246131	0.348971	0.42974	0.152965	0.0375411	-0.103461	-0.135099	-0.306419	-0.264861	-0.28446	-0.183444	-0.306224	-0.358318	-0.188728	-0.0702505	-0.148723	-0.0923715	-0.0817846	-0.115591	0.0253206	-0.18609
766	-0.14619	-0.164054	0.180893	0.534636	0.512226	0.500397	0.395538	0.379207	0.423976	0.282315	0.256639	0.0723312	0.200533	0.231091	0.142775	0.209	0.2073	0.105928	-0.0510986	-0.0211478	0.0643881	-0.0167204	-0.0591331	0.045517	-0.104859	-0.115236	-0.19321	-0.310686	-0.284315	-0.295653	-0.25958	-0.195449	-0.0271636	-0.0594674	-0.226009	-0.212198	-0.363946	-0.417014	-0.167247	-0.0683623	-0.0498158	-0.0073146	0.0714651	0.170513	0.265168	0.21968	0.153344	0.296941	0.045146
767	-0.0787783	-0.129699	-0.0378353	-0.285827	0.106479	0.599978	0.730076	0.521799	0.425831	0.323008	0.186004	0.406564	0.641614	0.800051	1.0017	0.807021	0.630294	0.516456	0.164938	0.114549	0.075785	-0.0889354	-0.153107	-0.112513	-0.0355725	0.0562511	0.171437	-0.0696221	0.0055907	0.173953	0.224569	0.18229	0.201842	0.428757	0.293223	0.179057	0.154481	0.0283918	0.0522995	0.255114	0.324318	0.193407	0.225055	0.180046	0.147948	-0.0670699	0.198132	0.00139681	-0.0698076
768	-0.126696	-0.0749407	-0.0998428	-0.124536	-0.0796479	0.0629513	0.217597	0.216209	0.121288	-0.0412443	-0.044931	-0.11752	-0.0465462	-0.0455551	-0.16954	-0.181195	-0.136347	-0.0448351	0.028529	-0.0961539	0.0401495	0.277775	0.192557	0.0433099	0.0412793	0.367466	0.478722	0.324814	0.52461	0.545285	0.456573	0.499595	0.558921	0.463959	0.393725	0.273208	0.170892	0.293503	0.403767	0.433025	0.372018	0.405845	0.410089	0.289803	0.00207346	-0.00871686	-0.177576	-0.233013	-0.204322
769	0.327398	0.248132	0.167377	0.197461	0.153956	0.306723	0.169089	0.148174	0.151955	0.152269	0.0986846	0.0826537	0.0372516	0.0841921	0.105643	0.00517146	0.0341717	-0.0976298	-0.161452	-0.229169	-0.0832435	-0.202345	-0.193117	-0.16009	-0.168743	-0.113548	-0.175334	-0.0210113	-0.173242	-0.121195	0.0399877	0.0871028	0.0291957	0.0534493	0.00891012	-0.0526178	-0.00691482	0.0186073	0.0589092	0.156335	0.0829787	-0.0919138	-0.119707	0.0506269	0.0192084	0.0752902	0.120216	0.261844	0.0153041
770	0.289958	0.138373	-0.0398366	0.0741794	0.0262649	0.169916	0.0264415	0.0195855	0.0800643	0.136274	0.09317	-0.0659387	-0.0287025	0.025797	0.0121242	-0.0473943	-0.0567724	-0.0141869	-0.0493998	-0.115491	-0.132022	-0.0360887	-0.031243	0.0668428	-0.0200639	-0.0447682	-0.071007	0.114056	-0.0763376	-0.27919	-0.120249	-0.209882	-0.205803	-0.236281	-0.0618388	-0.00967591	0.0332819	0.0505628	0.0518141	-0.0241922	-0.135464	0.0125456	-0.0724107	0.134478	0.146914	0.147561	0.0589098	0.08327	-0.00566562
771	-0.142012	-0.0637732	0.0125981	-0.0483712	-0.0905665	-0.14984	0.0601583	-0.0274752	-0.0305332	-0.200533	-0.0545029	-0.175841	-0.12974	-0.00035704	0.0697762	-0.0312705	-0.0991577	0.157649	0.252616	0.450886	0.436484	0.437205	0.323852	0.0546831	-0.0754673	-0.0122804	0.254539	0.267178	0.26518	0.329285	0.392253	0.531079	0.553443	0.641933	0.580157	0.479096	0.351109	0.308369	0.257157	0.175887	0.0920223	0.118555	-0.0585327	-0.253369	-0.281293	-0.382434	-0.348519	-0.373318	-0.387345
772	-0.152379	-0.285483	-0.192381	-0.164923	0.00734398	0.0659721	0.19165	0.229855	0.228703	0.177668	0.0319527	0.108514	0.0704307	0.337497	0.582681	0.597716	0.506621	0.46407	0.678045	0.601626	0.484342	0.480361	0.379713	0.387003	0.339506	0.3035	0.0866893	0.0513803	0.129655	0.211233	0.2857	0.334113	0.185299	0.33839	0.309997	0.252826	0.0606854	0.109579	0.122967	0.360121	0.169478	0.00428603	0.252632	0.335416	0.515355	0.49472	0.322661	0.220192	0.0263327
773	0.10967	0.180409	0.108254	0.0862145	0.0411765	-0.042243	-0.0453619	0.122874	-0.0804892	0.0266845	0.0471322	-0.0404308	-0.162298	-0.00606955	-0.0442086	-0.0192505	0.362953	0.0929723	0.0843647	0.33469	0.340802	0.239067	-0.0133289	0.0463478	0.0855658	0.192204	0.0204917	0.0341402	0.158286	0.122387	0.124568	0.330864	0.465312	0.613209	0.638912	0.679742	0.587915	0.528442	1.1999	1.94063	1.9577	1.94789	1.60699	1.48797	1.47275	1.23115	1.2995	1.14042	0.892173
774	-0.116435	-0.119223	-0.194408	-0.179514	-0.258581	-0.2183	-0.200239	-0.23834	-0.180836	-0.158946	-0.209959	-0.183941	-0.23477	-0.194109	-0.221133	-0.2106	-0.286123	-0.315933	-0.363592	-0.266652	-0.301982	-0.338678	-0.269494	-0.295574	-0.267651	-0.33757	-0.239833	-0.145305	0.0232119	0.0570169	0.0107034	-0.0481661	-0.177335	-0.0312718	-0.155688	-0.173407	-0.16356	-0.200542	-0.0378877	-0.00738483	-0.129824	-0.213122	-0.201301	-0.331886	-0.382307	-0.278899	-0.329799	-0.338312	-0.357019
775	0.200628	0.148132	0.0612238	0.0552241	0.096086	0.276694	0.316232	0.50105	0.292145	0.409558	0.309805	0.200538	0.260516	0.258855	0.308848	0.322508	0.260761	0.2132	0.0672326	0.256826	0.175687	0.130579	0.108419	0.0525903	0.0752636	0.122434	0.37663	0.358162	0.308633	0.386837	0.378182	0.53668	0.41361	0.451712	0.406382	0.362975	0.443626	0.420253	0.354829	0.254352	0.15563	0.349899	0.374245	0.327151	0.317491	0.333021	0.346877	0.330736	0.314667
776	-0.283097	-0.226076	-0.0687043	-0.131881	-0.0415685	0.180277	0.270114	0.165495	0.0382908	0.0189382	-0.133486	0.184626	0.159578	0.0357878	0.0258405	0.149019	-0.00126011	0.0971915	-0.0188433	-0.022116	-0.0108821	0.127466	-0.0730706	-0.0539969	0.0428702	-0.130176	-0.103485	-0.258171	-0.247036	-0.318209	-0.32478	-0.332908	-0.347799	-0.197725	-0.377213	-0.187908	-0.0766847	-0.133486	-0.0843636	-0.220382	-0.279075	-0.265931	-0.223134	-0.0961068	-0.183055	-0.186681	-0.268103	-0.229297	-0.171693
777	-0.555201	-0.498957	-0.498449	-0.392074	-0.220349	-0.332688	-0.28981	-0.214672	-0.222264	-0.22632	-0.326425	-0.329814	-0.420136	-0.287551	-0.381911	-0.336575	-0.179567	-0.0959523	-0.0145572	0.0490988	0.22242	0.145433	0.167704	0.0508592	0.263843	0.0285058	0.106584	-0.16011	-0.0360481	-0.235816	-0.308926	-0.204945	-0.192572	-0.121295	-0.103308	0.0306205	-0.0229261	-0.0313574	-0.108162	-0.0749486	-0.294327	-0.48323	-0.365325	-0.300718	-0.191977	-0.379507	-0.378499	-0.396782	-0.225813
778	-0.386509	-0.237117	-0.263986	-0.273817	-0.249752	-0.332502	-0.338689	-0.300763	-0.262885	-0.28798	-0.223799	-0.341013	-0.319436	-0.261056	-0.406691	-0.321069	-0.131774	-0.159498	-0.177358	-0.0369125	-0.270787	-0.130478	-0.109984	-0.130238	-0.165687	-0.243189	-0.352714	-0.416952	-0.462574	-0.507583	-0.405604	-0.396679	-0.515505	-0.491486	-0.322448	-0.311527	-0.335487	-0.501718	-0.445434	-0.332344	-0.475938	-0.28738	-0.292739	-0.471175	-0.492593	-0.414683	-0.513993	-0.488376	-0.554666
779	0.198805	0.239597	0.26859	0.10732	0.217748	0.0229128	0.0912502	0.0639781	0.0897386	0.156766	0.196633	0.467977	0.294654	0.295502	0.306929	0.21913	0.230332	0.199326	0.17053	0.157367	-0.0163643	0.167577	0.0961565	0.057785	-0.0308565	0.106533	0.18869	0.146294	0.177934	0.322373	0.487977	0.509063	0.501602	0.491294	0.413545	0.424506	0.332385	0.375865	0.400939	0.285066	0.443201	0.468171	0.392888	0.435901	0.408569	0.426124	0.490252	0.507353	0.465558
780	0.0155157	-0.0195983	-0.222664	-0.114395	-0.423761	-0.0309866	-0.16384	-0.204633	-0.168419	-0.244312	-0.101256	-0.276748	-0.210776	-0.166488	-0.0340838	-0.0582421	-0.0015807	-0.361755	-0.629906	-0.537017	-0.552801	-0.484296	-0.571677	-0.497552	-0.57854	-0.299452	-0.383394	-0.210833	-0.334302	-0.470606	-0.215014	-0.475851	-0.423593	-0.468177	-0.722651	-0.800015	-0.730075	-0.673988	-0.634964	-0.712269	-0.664347	-0.619304	-0.406381	-0.494982	-0.464631	-0.538516	-0.530401	-0.393492	-0.57978
781	-0.101337	0.00928385	0.0158672	-0.0710189	-0.241842	-0.323036	-0.17223	-0.311866	-0.305223	-0.35291	-0.377736	-0.363049	-0.376577	-0.40556	-0.481606	-0.341109	-0.379404	-0.133374	-0.0994363	-0.087409	-0.0622126	0.117273	0.0877081	0.025473	-0.0498942	0.0179039	0.0649397	0.102194	0.0370049	0.0334808	-0.0674747	-0.228323	-0.128538	-0.0771391	-0.0163591	-0.161066	-0.0434998	-0.199369	-0.164692	-0.169472	-0.236691	-0.081399	0.0232218	0.00389361	0.129602	0.0223856	0.0580741	-0.0880798	-0.145539
782	-0.236211	-0.182544	-0.16416	-0.0294765	0.251285	0.325153	0.265458	0.275838	0.142062	0.00638523	-0.229834	0.100903	0.129862	0.0330842	-0.0643228	-0.172053	-0.206115	-0.163799	-0.123851	-0.163869	-0.173906	-0.166942	-0.125504	-0.134742	0.0165389	0.277992	0.546298	0.534992	0.621453	0.719338	0.543121	0.724293	0.6323	0.597958	0.37041	0.66231	0.444111	0.454373	0.336158	0.142615	0.00359406	-0.132771	-0.170112	0.0408422	0.216716	0.34483	0.340948	0.107336	0.319754
783	-0.328718	-0.331654	-0.346569	-0.29278	-0.286075	0.0415737	0.310663	0.386212	0.276412	0.415155	0.293117	0.131836	0.29058	0.154481	0.0191021	0.0361341	0.0399795	0.110796	0.0615501	0.116891	0.164131	0.0967173	0.0055548	-0.144893	-0.172953	-0.282673	-0.284445	-0.233599	-0.156213	-0.152856	-0.103866	-0.0358221	-0.035931	-0.0879192	-0.0448804	0.0811592	0.0631672	0.0304514	-0.00645259	0.0530373	-0.0197675	-0.109047	-0.133136	-0.191918	-0.236166	-0.285183	-0.237784	-0.182983	-0.0282341
784	0.0968459	0.162488	0.245953	0.247246	0.023132	0.0131758	-0.0120183	0.088125	-0.0337824	-0.052742	-0.11022	0.0264558	-0.0722067	0.200269	0.283623	0.115436	0.00337669	0.0226997	0.087524	0.157514	0.12666	0.01001	0.0662927	0.227838	0.213284	0.197417	0.0925213	-0.0806743	-0.078325	-0.180908	-0.308658	-0.405101	-0.434943	-0.34299	-0.348128	-0.263344	-0.158686	-0.465603	-0.392122	-0.365055	-0.189447	-0.295982	-0.126518	0.0867042	0.074316	0.0119281	0.197658	0.12433	0.123158
785	1.0151	0.953358	0.816904	0.676932	0.538852	0.517634	0.335072	0.291787	0.388944	0.446032	0.533466	0.354145	0.281378	0.223975	0.274105	0.162343	0.216387	-0.0584965	-0.179036	-0.121872	-0.139303	-0.161596	-0.0558978	-0.112517	0.0851672	0.0205489	-0.0375671	0.12186	0.0367881	0.126203	0.168732	-0.0773112	-0.00486218	-0.0822005	-0.0706845	-0.0593571	-0.144274	-0.0261415	-0.0408769	0.401651	0.6455	0.866076	0.652573	0.672453	0.712163	0.78625	0.837241	0.630974	0.738858
786	-0.0300444	0.272209	0.116442	0.0120608	0.00125867	-0.0348975	-0.172175	-0.111686	-0.00603763	-0.0241506	0.0522058	0.095326	0.189782	0.139536	0.0974978	-0.158541	-0.115992	-0.272596	-0.0872044	-0.218053	-0.245953	-0.174673	-0.177022	-0.11745	0.1458	0.114937	0.170179	-0.0803537	0.0625277	0.195005	0.0064554	0.105935	-0.016998	0.0379556	0.0952701	0.190398	0.184031	0.27921	0.229118	0.137016	0.3402	0.301242	0.322062	0.0968857	0.00333253	0.275767	-0.0414012	-0.048327	0.140224
787	0.459617	0.498572	0.520577	0.314787	0.229156	0.0536687	0.0202948	0.230465	0.0918476	0.0247673	-0.0156985	0.0347416	0.0656237	0.0735112	-0.00041066	0.197066	0.181375	0.395534	0.325848	0.225972	0.277019	0.222887	0.361396	0.449095	0.483002	0.418869	0.681765	0.537704	0.333721	0.12854	-0.230592	-0.0933056	-0.17327	0.0773954	0.206593	0.296064	0.627432	1.1416	1.08308	0.89978	0.851569	0.705897	0.714723	0.406408	0.305532	0.348182	0.244791	0.177921	0.223604
788	-0.432704	-0.397206	-0.332126	-0.286787	-0.187796	-0.383171	-0.374729	-0.528271	-0.404767	-0.29175	-0.374964	0.0233393	-0.0594647	0.0276875	-0.0521964	-0.188949	0.034157	-0.136989	-0.112584	-0.316993	-0.29149	-0.347177	-0.29604	-0.149306	-0.158545	-0.196983	-0.15476	-0.359985	-0.316132	-0.237363	-0.27206	-0.182844	-0.170326	-0.0816587	-0.0355625	-0.0202147	-0.112123	-0.226118	-0.275946	-0.334255	-0.42175	-0.41489	-0.439111	-0.455695	-0.331173	-0.349332	-0.113288	-0.143919	-0.0193928
789	0.0530535	-0.0907527	-0.147016	0.224772	0.225908	0.406931	0.437057	0.488095	0.560256	0.40999	0.421171	0.114328	-0.0550215	0.0737233	0.361343	0.641087	0.527182	0.632327	0.508054	0.554885	0.917592	0.797807	0.611983	0.55685	0.38067	0.548161	0.637311	0.641896	0.380338	0.143012	0.185358	0.0608392	-0.0548749	-0.0746212	-0.136955	0.097145	0.335539	0.590506	0.363947	0.341362	0.351419	0.238502	0.29283	0.295661	0.248909	0.0199869	0.0847227	0.0710502	0.0803586
790	0.0516582	-0.0740378	0.00521505	-0.165	-0.25745	-0.43713	-0.339461	-0.34418	-0.349522	-0.0618814	-0.0355822	-0.0593724	-0.0115896	-0.154167	-0.145702	-0.0218536	-0.216387	-0.302296	-0.539246	-0.494717	-0.474539	-0.357428	-0.410783	-0.396202	-0.294984	-0.389263	-0.41282	-0.454774	-0.44673	-0.516624	-0.651645	-0.600524	-0.64337	-0.859336	-0.868066	-0.912382	-0.911504	-0.714446	-0.6457	-0.404451	-0.0670703	0.118958	-0.113109	-0.208822	-0.0495826	-0.0709152	0.00605116	0.0741113	-0.0589378
791	-0.414134	-0.449592	-0.3058	-0.389053	-0.357134	-0.219959	0.0187874	0.0241893	-0.144526	-0.333291	-0.360099	-0.251584	-0.206249	-0.384729	-0.477672	-0.540503	-0.470319	-0.482677	-0.474078	-0.555944	-0.473045	-0.529753	-0.409603	-0.258149	-0.308683	-0.363308	-0.22731	-0.274206	-0.198261	-0.218994	-0.39442	-0.0989261	-0.112711	0.0310725	0.165844	0.300804	0.206734	0.295846	0.20087	0.00554197	-0.126625	-0.216197	-0.183648	-0.0387069	-0.0507511	0.0457135	0.04402	-0.160389	-0.0931917
792	0.367634	0.0777607	0.101961	0.0828488	-0.0139447	-0.234375	-0.27765	-0.310397	-0.334233	-0.25879	-0.262385	-0.288274	-0.314897	-0.212873	-0.138167	-0.00698761	0.143558	0.262641	0.419619	0.434748	0.511653	0.555759	0.51909	0.564896	0.547687	0.715639	0.622381	0.295473	0.0433956	0.196804	0.119712	0.00129437	-0.265129	-0.324359	-0.368598	-0.311061	-0.263449	-0.398811	-0.404287	-0.500923	-0.383109	-0.520445	-0.540511	-0.547497	-0.484694	-0.465709	-0.469275	-0.517821	-0.403738
793	-0.160419	-0.152249	-0.318988	-0.209183	-0.391647	-0.214388	-0.217736	-0.254248	-0.124292	-0.114952	-0.13124	-0.161197	-0.175124	-0.236048	-0.120148	-0.178911	-0.00304167	-0.194584	-0.301919	-0.509594	-0.487922	-0.43978	-0.326505	-0.562667	-0.247412	-0.445602	-0.350282	-0.493884	-0.39464	-0.340333	-0.211233	-0.139306	0.111935	0.220141	-0.0328951	-0.259206	-0.0718411	0.0410058	0.301977	0.313151	0.209702	0.14952	0.0423436	0.0692446	0.00527419	0.0842814	0.0884379	0.12225	0.0399981
794	0.733403	0.694764	0.738141	0.825464	0.713164	0.586676	0.535217	0.611777	0.59711	0.717468	0.768417	0.827115	0.64098	0.639181	0.720901	0.713358	0.602533	0.494438	0.441132	0.597999	0.54477	0.607312	0.532979	0.514544	0.480294	0.464326	0.432466	0.407953	0.365575	0.378333	0.59768	0.736179	0.812982	0.711688	0.64359	0.541066	0.636762	0.537167	0.578337	0.802117	0.865891	0.883468	0.964851	0.944661	0.875256	0.836892	0.808049	0.794996	0.816441
795	-0.38715	-0.272479	-0.224706	-0.252725	-0.281335	-0.0693119	-0.100181	0.0168064	-0.017666	-0.175312	-0.0222149	-0.0858467	-0.119209	-0.182109	-0.0436793	-0.0494041	-0.0723546	-0.233885	-0.452953	-0.567802	-0.454958	-0.393419	-0.272605	-0.249384	-0.240198	-0.318828	-0.350713	-0.292039	-0.394398	-0.299998	-0.325771	-0.460373	-0.364374	-0.315684	-0.480443	-0.272792	-0.304178	-0.353824	-0.290928	-0.269359	-0.181186	-0.26401	-0.209818	-0.118209	-0.108409	-0.173656	-0.196373	-0.0126268	0.0165104
796	-0.127628	-0.118931	-0.136672	-0.1274	-0.268866	-0.421318	-0.337443	-0.312407	-0.285198	-0.3134	-0.00742385	0.176957	0.331779	0.307856	0.237978	0.141008	0.0198048	-0.0255913	-0.13173	-0.20167	-0.302981	-0.0364522	-0.0820786	-0.192462	0.0145004	-0.137364	-0.440763	-0.403753	-0.406594	-0.426801	-0.329739	-0.210752	-0.304421	-0.521578	-0.653611	-0.497565	-0.314666	-0.413374	-0.532207	-0.54264	-0.427913	-0.494883	-0.557963	-0.369785	-0.431874	-0.0917135	-0.370321	-0.247431	-0.320006
797	0.645553	0.360445	0.385894	0.231487	-0.0404866	-0.145167	-0.0671302	-0.0489428	0.0625505	-0.0261127	0.0928642	0.0236067	-0.0104201	-0.00136642	-0.131522	-0.130312	-0.133278	-0.036115	-0.0924958	-0.0696135	0.0303455	0.0505646	-0.055647	-0.172123	0.0859596	0.018583	-0.292337	-0.190866	-0.196209	-0.272841	-0.266125	-0.360866	-0.411664	-0.403302	-0.290198	-0.246949	-0.50518	-0.285706	-0.351226	-0.334769	-0.188427	-0.0558163	-0.158918	-0.383168	-0.398236	-0.353601	-0.200751	0.176244	-0.0670191
798	-0.126691	-0.145651	-0.212394	0.0250743	-0.120112	-0.0862925	-0.0392128	-0.0874298	-0.095716	-0.27066	-0.104201	-0.118178	-0.292109	-0.261474	-0.0671227	-0.107887	-0.136461	-0.252564	-0.141535	-0.239917	-0.165834	-0.142627	-0.00977816	0.0626108	0.150927	0.0710148	-0.0708629	-0.0290621	-0.120435	-0.125962	-0.0658672	-0.136942	0.0256689	0.0169748	-0.141829	0.0572692	-0.0864002	-0.235786	-0.139779	-0.233318	-0.0893605	0.0621355	-0.0613329	0.154205	-0.025665	-0.054711	0.0648896	0.563559	0.802637
799	-0.0882831	-0.0650198	-0.080131	-0.231008	-0.28717	-0.238138	-0.401795	-0.296225	-0.480177	-0.295688	-0.0996365	-0.0161125	-0.00951717	-0.0393316	-0.304308	-0.327747	-0.173613	-0.214656	-0.291269	-0.301714	-0.293346	-0.109471	-0.326973	-0.104272	-0.332072	-0.312776	-0.596333	-0.531506	-0.479373	-0.480064	-0.403252	-0.317301	-0.27567	-0.406099	-0.615062	-0.531584	-0.502614	-0.691628	-0.684956	-0.650821	-0.513102	-0.496425	-0.650645	-0.617597	-0.470242	-0.362789	-0.26775	-0.17341	-0.208919
800	-0.0149081	0.060515	0.21977	0.252966	0.214675	0.116402	0.187425	0.124257	0.0251259	0.166793	0.0844973	0.221307	0.0577869	-0.00473939	-0.119045	-0.185592	-0.00662875	-0.179775	0.0813242	0.138728	0.195966	0.115196	0.0942917	-0.0408433	0.048919	0.0221347	-0.0811655	-0.0573908	-0.0837817	-0.153137	-0.402653	-0.119762	-0.362269	-0.440009	-0.250157	-0.13581	-0.215296	-0.305381	-0.306931	-0.330275	0.0166055	-0.0353782	-0.136711	-0.235096	-0.2507	-0.368682	-0.251692	-0.202729	-0.00715532
801	-0.113516	-0.0574041	0.139259	0.107082	0.212877	0.375583	0.208067	0.0380011	0.189056	0.173679	0.14657	0.431956	0.407459	0.240117	0.187951	0.363315	0.324447	0.343396	0.352157	0.147473	0.0608953	-0.0050071	0.000434161	-0.0906616	-0.0806682	-0.161748	-0.223985	-0.0366686	-0.231698	-0.354578	-0.271405	-0.2721	-0.439802	-0.698586	-0.659876	-0.645299	-0.408794	-0.130386	-0.2032	-0.370775	-0.314106	-0.351779	-0.452633	-0.562435	-0.514627	-0.357689	-0.354314	-0.16833	-0.223664
802	-0.267654	-0.402463	-0.244315	-0.321646	-0.341521	-0.335193	-0.288246	-0.264161	-0.104298	-0.186977	-0.122815	-0.184521	-0.379196	-0.358763	-0.348976	-0.204598	-0.354045	-0.342794	-0.269694	-0.113245	-0.29629	-0.290453	-0.267537	-0.396517	-0.237295	0.0242391	0.151262	0.192504	-0.147683	-0.0201339	-0.235853	-0.218711	-0.448581	-0.400442	-0.494836	-0.52978	-0.571421	-0.272488	-0.210611	-0.364662	-0.256305	-0.433632	-0.491508	-0.354761	-0.476807	-0.275876	-0.260599	-0.429899	-0.318587
803	0.553147	0.301299	0.0832218	0.0539856	0.119346	0.184955	0.0536981	0.0114811	0.209955	0.0295245	-0.0330227	-0.219319	-0.0532699	0.3796	0.381637	0.228192	0.578688	0.405958	0.353024	0.477999	0.557474	0.635419	0.484221	0.257806	0.255395	0.264194	-0.0741696	-0.0829439	-0.111449	-0.205057	-0.227193	-0.00770693	0.41751	0.898012	0.964897	1.30499	0.957118	1.13442	1.72191	1.87176	1.66697	1.50001	1.31572	1.05708	1.14999	0.787224	0.638238	0.444524	0.508529
804	-0.0114867	0.0568563	-0.0280148	0.0283216	-0.170211	-0.198614	-0.360891	-0.301316	-0.328334	-0.211928	-0.396073	-0.405394	-0.352787	-0.26845	-0.0860001	-0.208162	-0.349478	-0.391145	-0.143412	-0.286519	-0.285378	-0.296795	-0.254478	0.0223004	0.08684	0.154371	-0.228899	-0.290004	-0.535993	-0.310148	-0.360807	-0.432551	-0.492301	-0.477732	-0.442549	-0.578385	-0.565104	-0.528524	-0.63943	-0.677097	-0.420855	-0.343834	-0.102872	0.186103	0.269491	0.15989	0.207378	0.191241	0.196743
805	0.132094	-0.0325216	0.0182721	-0.253501	-0.201223	-0.105481	0.178889	0.298105	0.190668	0.231118	0.130219	0.257547	0.204307	0.0378175	0.128086	0.107887	0.0969055	0.0999586	0.0715037	0.03662	0.192755	-0.110475	-0.150801	-0.230627	-0.288781	-0.104497	0.0585461	0.286414	0.214176	0.409883	0.373925	0.840535	0.700286	0.954074	0.905617	0.830888	0.711073	0.766957	0.484567	0.312537	0.265014	0.353642	0.420521	0.835114	0.769672	0.885269	0.806514	0.544165	0.502127
806	-0.0810239	-0.0939483	0.00503272	-0.131955	-0.0753806	-0.14828	-0.20159	-0.0799061	0.0658006	0.0588208	0.00309913	0.090708	0.02127	0.0609008	0.00889882	0.0200138	0.0417237	0.0314009	0.0603922	0.0444531	0.0344046	0.0371616	0.40051	0.359451	0.426258	0.536107	0.261314	0.215195	0.155441	0.167426	0.241685	0.334362	0.177135	-0.211191	-0.178449	-0.244158	-0.19135	-0.217137	-0.0210697	-0.120443	-0.016607	0.0334115	-0.00693356	0.0709068	0.1272	-0.120317	-0.0371417	-0.182973	0.0205969
807	-0.091329	-0.159255	0.136328	0.0100481	-0.0434815	-0.320435	-0.537392	-0.441115	-0.584721	-0.392783	-0.50747	-0.275502	-0.49278	-0.261668	-0.247229	-0.110268	-0.179106	-0.16655	-0.016083	-0.0771671	-0.0123018	-0.138466	-0.215775	-0.0329589	-0.00887706	-0.119892	-0.145012	-0.124553	-0.350644	-0.343515	-0.288225	-0.230592	-0.252277	0.125074	0.259089	0.202192	0.304428	0.329246	0.175989	0.198117	0.323157	0.123588	-0.0329939	0.169175	0.0235785	0.07668	0.110796	0.21421	0.187063
808	-0.177707	-0.103346	-0.180304	-0.034122	-0.26721	-0.254536	-0.333933	-0.306628	-0.130807	-0.0463293	-0.17216	-0.0333245	-0.169619	-0.1578	0.141584	0.178006	0.142116	0.244943	0.0386079	-0.0596991	0.0845105	0.239687	0.148092	0.0393575	-0.0997368	-0.078203	-0.113118	0.129545	-0.00168903	-0.171227	-0.166241	-0.058077	-0.206749	-0.16321	-0.221319	-0.429854	-0.477786	-0.344765	-0.192088	-0.250701	-0.351725	-0.153299	-0.250896	-0.0020896	0.00265049	-0.00843701	-0.0141369	0.0075732	-0.267939
809	0.116306	0.0380552	0.204961	0.282464	0.214655	-0.106377	-0.185978	-0.00801359	0.0456777	0.0377233	0.126644	-0.234155	-0.278252	-0.270103	-0.305595	-0.419537	-0.363092	-0.333215	-0.0169448	-0.0546883	0.24405	0.200051	0.15027	0.241377	-0.0836622	-0.121743	-0.289729	-0.254019	-0.171432	-0.111226	-0.173732	-0.0419882	-0.0526005	-0.204589	0.130194	0.251092	0.166358	0.160832	-0.157614	0.00640473	0.0103835	-0.300368	-0.310079	0.0686167	0.276364	0.697213	0.616746	0.527434	0.683709
810	-0.285699	-0.203544	-0.24441	-0.320119	-0.104949	0.0309296	0.0344198	-0.194698	-0.205671	-0.272312	-0.249396	-0.218547	-0.349204	-0.389367	-0.484502	-0.288162	-0.256806	-0.227155	-0.17788	-0.118296	-0.295814	-0.179785	-0.173152	-0.244118	-0.0924521	-0.0951885	-0.169798	-0.273816	-0.217024	-0.300617	-0.472228	-0.320296	-0.267464	-0.00920844	0.38233	0.558134	0.493562	0.37449	0.443281	0.414157	0.240819	0.364828	0.11652	0.0799706	0.111403	-0.0552803	-0.109757	-0.307227	-0.229196
811	-0.260462	-0.476966	-0.355772	-0.416592	-0.565161	-0.455608	-0.494698	-0.45653	-0.197483	-0.110822	-0.101241	-0.106593	0.0415801	-0.129031	-0.357997	-0.43057	-0.264849	-0.352568	-0.458903	-0.609135	-0.53732	-0.344898	-0.380474	-0.179903	0.0513589	0.13951	-0.190045	-0.268258	-0.637116	-0.694521	-0.590744	-0.681507	-0.403547	-0.617716	-0.747607	-0.894218	-0.724577	-0.738919	-0.871632	-0.945597	-1.02514	-0.8719	-0.719442	-0.627276	-0.620706	-0.758145	-0.491225	-0.43098	-0.522716
812	-0.0845897	-0.287383	-0.12037	-0.20725	-0.179132	-0.506984	-0.513226	-0.5241	-0.371278	-0.269441	-0.127925	-0.0800356	-0.141183	-0.298568	-0.3562	-0.335221	-0.352052	-0.312477	-0.236462	-0.180813	-0.17234	-0.189742	-0.00363245	-0.113249	-0.017743	0.0155424	-0.190191	-0.0649266	0.0167639	0.128575	0.101299	0.0786514	0.227078	0.242745	0.0958971	0.149818	0.0631487	-0.0957596	-0.0726556	0.00303371	0.0972009	0.0231535	-0.0439117	0.0219753	0.101148	0.177835	0.222785	0.323174	0.246747
813	-0.156479	-0.231177	-0.41865	-0.402091	-0.38938	-0.2053	-0.0129574	0.0134512	0.0964362	-0.023446	-0.056439	-0.127628	0.0237061	-0.13266	-0.152542	-0.281367	-0.177336	-0.304266	-0.416704	-0.325605	-0.269537	-0.171769	-0.156852	-0.114838	-0.180796	-0.0712722	-0.0346649	0.62842	0.720512	1.14821	0.779441	0.901092	0.864012	0.496348	0.142982	0.0897793	0.0168723	-0.0461857	-0.081851	-0.0247266	-0.0810421	-0.0904042	0.000960618	0.0627845	-0.00812417	-0.0306805	-0.0499952	-0.0371302	-0.260534
814	-0.548952	-0.365783	-0.157711	-0.0898784	-0.144757	-0.292911	-0.473212	-0.643283	-0.3194	-0.54334	-0.384412	-0.559676	-0.549186	-0.592689	-0.680464	-0.526209	-0.451285	-0.468749	-0.603975	-0.456242	-0.056943	-0.17635	-0.138388	0.0235671	-0.189383	-0.115551	-0.382345	-0.234744	-0.403191	-0.385024	-0.37989	-0.446547	-0.693247	-0.827106	-0.61883	-0.674582	-0.599976	-0.661628	-0.602794	-0.594738	-0.8438	-0.703064	-0.725379	-0.711826	-0.687072	-0.736614	-0.636457	-0.857527	-0.746088
815	-0.210129	-0.361923	-0.470329	-0.312686	-0.277975	-0.0777416	-0.250824	-0.11733	-0.298493	-0.233632	-0.450067	-0.387633	-0.400833	-0.257187	-0.285725	-0.265904	-0.352262	-0.473604	-0.502117	-0.411667	-0.435555	-0.644708	-0.624122	-0.496058	-0.380466	-0.150306	-0.216175	-0.487654	-0.688468	-0.824793	-1.0024	-0.876423	-0.852338	-0.804039	-0.640633	-0.503342	-0.532777	-0.614669	-0.671423	-0.542087	-0.536127	-0.137249	-0.126705	-0.250886	-0.322016	-0.509162	-0.447435	-0.387763	-0.260694
816	-0.332168	-0.196444	-0.45895	-0.275926	-0.230357	-0.315533	-0.172927	-0.20118	-0.00321036	0.0666187	0.0751707	0.0538556	-0.175302	-0.177727	-0.2282	-0.0904497	-0.0141929	-0.131849	0.359529	0.617377	0.367826	0.577466	0.187948	-0.0294918	0.125815	-0.0799764	0.0288628	0.111883	0.412414	0.17298	0.0569739	0.400382	0.226632	0.356113	0.174457	-0.0437072	0.172134	-0.10499	0.081688	0.179033	0.858411	0.680109	0.705993	0.443487	0.494754	0.450815	0.109859	0.35115	0.297497
817	-0.370428	0.0203213	-0.0834289	-0.0461479	-0.0794459	-0.084631	-0.148514	-0.113994	-0.141196	-0.193367	-0.174665	-0.212458	-0.244884	-0.113287	-0.220245	-0.168931	0.0357639	0.0563038	-0.187886	0.0280156	-0.099897	-0.0992733	-0.0165862	-0.00764682	-0.334509	-0.550022	-0.571679	-0.624664	-0.649576	-0.677279	-0.730571	-0.819291	-0.838664	-0.689473	-0.680861	-0.593771	-0.613435	-0.491365	-0.409279	-0.31965	-0.458084	-0.215221	-0.539087	-0.513028	-0.615825	-0.590865	-0.540194	-0.39164	-0.414097
818	0.183102	0.186985	0.26469	0.202427	0.221352	-0.159777	-0.210317	-0.335916	-0.333851	-0.233665	-0.35061	0.0268801	0.0589494	-0.100144	0.12846	-0.0985865	0.0568482	-0.0657255	0.0603411	0.0473366	-0.0749356	-0.126491	-0.0284011	-0.150228	-0.0967004	-0.0623703	0.607672	0.631712	0.237216	0.322845	0.347378	0.424647	0.2412	0.516205	0.411822	0.440733	0.926635	0.957669	1.48776	1.23538	1.03692	0.968164	0.826396	0.732681	0.783787	0.733505	0.652392	0.595004	0.71396
819	-0.0193777	-0.188848	-0.141529	-0.118359	0.248011	-0.302368	0.136225	0.103764	0.141994	0.075972	0.158652	0.268641	0.127607	0.130938	-0.000210534	-0.116309	0.165486	0.277571	0.473741	0.0568015	-0.117797	-0.172852	-0.225748	-0.1014	0.0074112	0.236611	0.16487	0.216261	0.429072	0.120939	-0.121357	-0.120622	0.0117503	0.177014	-0.049583	0.0216769	-0.230761	-0.106697	-0.0678404	-0.053347	-0.409847	-0.459766	-0.438541	-0.482789	-0.491341	-0.379703	-0.415155	-0.439266	-0.26139
[truncated: 1,762 more rows]
[truncated: 82 more columns]

## Sheet: Fig.1g
g
Pre-grooming		Grooming
WT	KO	WT	KO
0.0353508	0.0835381	0.028451	0.18237
[truncated: 10 more rows]

## Sheet: Fig.1h
h (left)		h (right)
[truncated: 12 more rows]

## Sheet: Fig.1k
k
[truncated: 13 more rows]

## Sheet: Fig.2c
c		c
[truncated: 10 more rows]

[truncated: 52 more sheets: Fig.2d, Fig.2e, Fig.2f, Fig.2h, Fig.2j, Fig.3c, Fig.3d, Fig,3e, Fig.3f, Fig.3h, Fig.3j, Fig.4c, Fig.4h, Fig.5d, Fig.5e, Fig.5g, Fig.5i, Fig.5j, Fig.5k, Fig.S2a …]
